# Supplementary material for: Prognostic Role of Tumor Mutation Burden Combined With Immune Infiltrates in Skin Cutaneous Melanoma Based on Multi-Omics Analysis
Source: Front Oncol. 2020 Nov 10;10:570654. doi: 10.3389/fonc.2020.570654 (PMC7683772; doi:10.3389/fonc.2020.570654)
Supplement: Supplementary file 6 [file Table_1.xlsx]

## Sheet: Sheet1
Table S1. Calculation of TMB for 454 SKCM patients.
Id	TMB
TCGA-D3-A8GE	0.0526316
TCGA-DA-A1IB	0.0789474
TCGA-EB-A5VV	0.0789474
TCGA-D3-A51H	0.105263
TCGA-EB-A4OZ	0.184211
TCGA-BF-AAP8	0.236842
TCGA-EB-A4IQ	0.236842
TCGA-EE-A2ME	0.263158
TCGA-XV-A9VZ	0.289474
TCGA-EB-A6L9	0.315789
TCGA-ER-A19A	0.368421
TCGA-FR-A2OS	0.394737
TCGA-RP-A690	0.421053
TCGA-D3-A2J6	0.447368
TCGA-EB-A3XE	0.447368
TCGA-ER-A196	0.447368
TCGA-D3-A3BZ	0.5
TCGA-EE-A20I	0.5
TCGA-ER-A1A1	0.5
TCGA-D9-A4Z2	0.526316
TCGA-ER-A3ES	0.526316
TCGA-D3-A3CF	0.578947
TCGA-EE-A17Z	0.578947
TCGA-D3-A51F	0.605263
TCGA-D3-A5GT	0.605263
TCGA-D3-A51K	0.657895
TCGA-EB-A24C	0.657895
TCGA-WE-A8ZR	0.684211
TCGA-FS-A1ZY	0.710526
TCGA-EB-A5SF	0.736842
TCGA-FS-A1YX	0.736842
TCGA-D3-A3CC	0.763158
TCGA-EB-A57M	0.763158
TCGA-EB-A82C	0.763158
TCGA-ER-A2NF	0.763158
TCGA-ER-A197	0.789474
TCGA-FS-A1ZG	0.789474
TCGA-FS-A1ZH	0.789474
TCGA-FS-A4F4	0.789474
TCGA-XV-A9W2	0.815789
TCGA-D3-A2J9	0.842105
TCGA-FS-A1Z4	0.842105
TCGA-D9-A1X3	0.894737
TCGA-FR-A7U8	0.894737
TCGA-D3-A3CE	0.921053
TCGA-EB-A5KH	0.921053
TCGA-EB-A5VU	0.921053
TCGA-EB-A82B	0.921053
TCGA-D3-A1Q9	0.947368
TCGA-FS-A1ZU	0.947368
TCGA-D3-A1Q3	0.973684
TCGA-EB-A44Q	1.02632
TCGA-EB-A3HV	1.07895
TCGA-EB-A44R	1.07895
TCGA-GN-A26D	1.10526
TCGA-EB-A4OY	1.13158
TCGA-ER-A2NB	1.13158
TCGA-FW-A5DY	1.13158
TCGA-ER-A19L	1.18421
TCGA-FW-A3I3	1.18421
TCGA-WE-AA9Y	1.18421
TCGA-ER-A19T	1.23684
TCGA-GN-A264	1.23684
TCGA-D3-A1Q1	1.31579
TCGA-EE-A2M7	1.36842
TCGA-GN-A8LL	1.36842
TCGA-D3-A3MO	1.44737
TCGA-FS-A1ZJ	1.47368
TCGA-D9-A4Z5	1.52632
TCGA-GN-A4U9	1.52632
TCGA-BF-AAP6	1.55263
TCGA-ER-A42H	1.57895
TCGA-ER-A3EV	1.68421
TCGA-HR-A5NC	1.71053
TCGA-YG-AA3P	1.76316
TCGA-EB-A42Y	1.78947
TCGA-D3-A1Q7	1.86842
TCGA-ER-A19C	1.86842
TCGA-BF-A3DN	1.92105
TCGA-D9-A6EG	1.97368
TCGA-GF-A2C7	1.97368
TCGA-XV-A9W5	2.02632
TCGA-BF-A1PU	2.05263
TCGA-D3-A8GD	2.07895
TCGA-BF-A9VF	2.10526
TCGA-WE-A8ZM	2.10526
TCGA-EB-A5SH	2.13158
TCGA-D3-A51N	2.23684
TCGA-EE-A2M8	2.26316
TCGA-ER-A3ET	2.31579
TCGA-FR-A7UA	2.36842
TCGA-XV-AAZV	2.39474
TCGA-ER-A19B	2.42105
TCGA-FR-A8YD	2.52632
TCGA-HR-A2OH	2.55263
TCGA-D3-A2JG	2.60526
TCGA-FS-A1ZN	2.60526
TCGA-D3-A3C6	2.71053
TCGA-EB-A44N	2.73684
TCGA-EE-A3JH	2.78947
TCGA-DA-A1I2	2.84211
TCGA-EB-A3XD	2.84211
TCGA-ER-A2ND	2.84211
TCGA-EB-A42Z	2.86842
TCGA-EE-A2MH	2.86842
TCGA-ER-A19Q	2.89474
TCGA-GN-A9SD	3.05263
TCGA-EE-A29X	3.21053
TCGA-FS-A4F8	3.23684
TCGA-EB-A1NK	3.26316
TCGA-D9-A3Z3	3.28947
TCGA-EB-A299	3.5
TCGA-ER-A19S	3.5
TCGA-FS-A1ZR	3.57895
TCGA-GF-A769	3.60526
TCGA-D9-A3Z4	3.65789
TCGA-FR-A8YE	3.65789
TCGA-FS-A1ZE	3.68421
TCGA-EE-A2MN	3.71053
TCGA-XV-AAZY	3.73684
TCGA-BF-A3DJ	3.76316
TCGA-XV-AAZW	3.78947
TCGA-EB-A5SG	3.81579
TCGA-DA-A1I8	3.84211
TCGA-EB-A550	3.84211
TCGA-XV-AB01	3.84211
TCGA-EE-A3J3	3.89474
TCGA-D9-A6E9	3.94737
TCGA-WE-A8ZN	3.94737
TCGA-3N-A9WB	3.97368
TCGA-BF-A5EP	3.97368
TCGA-EE-A17Y	4
TCGA-FS-A1YW	4.07895
TCGA-FS-A1Z7	4.15789
TCGA-EB-A4P0	4.21053
TCGA-EE-A3JE	4.21053
TCGA-FS-A1ZT	4.31579
TCGA-DA-A95W	4.36842
TCGA-WE-A8ZQ	4.36842
TCGA-WE-AAA4	4.36842
TCGA-D9-A1JX	4.44737
TCGA-D3-A8GJ	4.47368
TCGA-D3-A8GN	4.47368
TCGA-EE-A20B	4.5
TCGA-D3-A3CB	4.52632
TCGA-HR-A2OG	4.52632
TCGA-BF-A5ER	4.55263
TCGA-EE-A2MG	4.63158
TCGA-GF-A4EO	4.68421
TCGA-GN-A265	4.71053
TCGA-D3-A8GS	4.78947
TCGA-FS-A4FB	4.81579
TCGA-EE-A185	4.84211
TCGA-EE-A2GE	4.84211
TCGA-FS-A1ZF	4.86842
TCGA-FS-A1YY	4.92105
TCGA-FW-A5DX	4.92105
TCGA-ER-A42K	4.94737
TCGA-D3-A2JC	5
TCGA-D3-A1Q8	5.05263
TCGA-ER-A19P	5.13158
TCGA-EB-A85I	5.15789
TCGA-Z2-AA3S	5.15789
TCGA-ER-A19J	5.26316
TCGA-WE-A8JZ	5.28947
TCGA-ER-A199	5.44737
TCGA-D3-A1Q5	5.52632
TCGA-FR-A69P	5.60526
TCGA-D3-A5GR	5.63158
TCGA-FS-A1ZB	5.71053
TCGA-FS-A1ZS	5.73684
TCGA-GN-A4U7	5.78947
TCGA-BF-A1PX	5.81579
TCGA-ER-A2NG	5.84211
TCGA-ER-A195	5.86842
TCGA-D9-A149	5.92105
TCGA-FS-A1ZM	5.94737
TCGA-D3-A1Q4	6.07895
TCGA-DA-A95V	6.07895
TCGA-WE-A8ZY	6.10526
TCGA-BF-A1PZ	6.13158
TCGA-EE-A2GL	6.13158
TCGA-EE-A29A	6.18421
TCGA-EE-A2MQ	6.34211
TCGA-FS-A1Z0	6.34211
TCGA-GN-A8LN	6.34211
TCGA-LH-A9QB	6.39474
TCGA-DA-A1I4	6.42105
TCGA-FR-A44A	6.44737
TCGA-FS-A1ZD	6.44737
TCGA-D3-A51E	6.47368
TCGA-ER-A19H	6.5
TCGA-WE-A8K6	6.5
TCGA-D3-A2JP	6.63158
TCGA-EB-A5SE	6.68421
TCGA-EE-A3J8	6.78947
TCGA-D9-A4Z6	6.86842
TCGA-D9-A148	6.89474
TCGA-BF-A1PV	6.94737
TCGA-ER-A19W	6.94737
TCGA-EB-A6QZ	6.97368
TCGA-D3-A2JK	7
TCGA-ER-A2NH	7.02632
TCGA-EE-A2MK	7.10526
TCGA-EE-A29G	7.13158
TCGA-EE-A29P	7.13158
TCGA-EE-A29Q	7.13158
TCGA-EE-A2A6	7.18421
TCGA-BF-AAOU	7.21053
TCGA-BF-AAP0	7.21053
TCGA-EE-A29H	7.23684
TCGA-EE-A2MP	7.26316
TCGA-DA-A3F3	7.34211
TCGA-EB-A551	7.39474
TCGA-EE-A2GH	7.44737
TCGA-EE-A2A1	7.47368
TCGA-EB-A97M	7.63158
TCGA-D3-A2JN	7.71053
TCGA-GN-A26A	7.71053
TCGA-EB-A44P	7.76316
TCGA-GN-A4U5	7.78947
TCGA-WE-A8K1	7.86842
TCGA-DA-A3F5	7.92105
TCGA-D3-A2JE	7.97368
TCGA-D3-A2JL	8
TCGA-EE-A2A5	8
TCGA-FW-A3TV	8
TCGA-D3-A1QB	8.05263
TCGA-DA-A1IA	8.05263
TCGA-EE-A3J4	8.05263
TCGA-DA-A1HW	8.10526
TCGA-FR-A728	8.18421
TCGA-EE-A184	8.21053
TCGA-ER-A3PL	8.21053
TCGA-D3-A2J7	8.26316
TCGA-EE-A2GT	8.31579
TCGA-EB-A553	8.34211
TCGA-GN-A268	8.42105
TCGA-D3-A2JA	8.52632
TCGA-EB-A85J	8.52632
TCGA-WE-AAA3	8.57895
TCGA-GN-A4U3	8.60526
TCGA-ER-A19K	8.63158
TCGA-EE-A2GS	8.65789
TCGA-WE-A8ZO	8.76316
TCGA-EE-A29T	8.81579
TCGA-GF-A6C8	8.89474
TCGA-GN-A262	8.94737
TCGA-D3-A2JD	8.97368
TCGA-D3-A3C8	9.10526
TCGA-EB-A3XF	9.15789
TCGA-EE-A2A0	9.5
TCGA-Z2-AA3V	9.52632
TCGA-EB-A6R0	9.55263
TCGA-D3-A2J8	9.57895
TCGA-EE-A3AH	9.76316
TCGA-EE-A29C	9.86842
TCGA-D3-A5GS	9.89474
TCGA-FR-A3R1	9.92105
TCGA-EB-A5UL	9.94737
TCGA-ER-A2NC	10
TCGA-BF-AAP7	10.0263
TCGA-EB-A51B	10.0526
TCGA-EB-A3XC	10.0789
TCGA-EB-A41B	10.1316
TCGA-GN-A4U8	10.1579
TCGA-DA-A1I1	10.2368
TCGA-EB-A5FP	10.2895
TCGA-FS-A4FD	10.2895
TCGA-D3-A1QA	10.3158
TCGA-D3-A8GV	10.3158
TCGA-DA-A1I5	10.3158
TCGA-FS-A1ZP	10.3421
TCGA-D3-A51J	10.4474
TCGA-GN-A267	10.4474
TCGA-ER-A19D	10.5789
TCGA-GN-A263	10.6053
TCGA-D9-A3Z1	10.6316
TCGA-EE-A3AD	10.6579
TCGA-D3-A5GL	10.7105
TCGA-DA-A95Y	10.7368
TCGA-DA-A1I7	10.8421
TCGA-EE-A2GN	10.8421
TCGA-ER-A19N	10.8684
TCGA-BF-A3DL	10.9211
TCGA-ER-A19E	11.0789
TCGA-BF-A3DM	11.1579
TCGA-D3-A5GN	11.2105
TCGA-WE-A8ZT	11.2368
TCGA-FS-A1ZQ	11.3684
TCGA-FS-A4F9	11.4211
TCGA-EB-A4IS	11.4474
TCGA-ER-A19M	11.5526
TCGA-EB-A4XL	11.7632
TCGA-EE-A20F	11.7632
TCGA-ER-A42L	11.7632
TCGA-ER-A198	11.8158
TCGA-D3-A3MU	12.1053
TCGA-EB-A3XB	12.1579
TCGA-DA-A1I0	12.1842
TCGA-EB-A44O	12.2632
TCGA-EE-A2GD	12.3421
TCGA-ER-A19G	12.4211
TCGA-W3-AA21	12.5
TCGA-D3-A3MV	12.6053
TCGA-EE-A2ML	12.7105
TCGA-BF-A5ES	12.7368
TCGA-D3-A2JH	12.7895
TCGA-DA-A95X	12.9737
TCGA-EB-A5UM	13
TCGA-GF-A3OT	13.1316
TCGA-EE-A2M6	13.2368
TCGA-EE-A180	13.5
TCGA-EE-A29B	13.5789
TCGA-FR-A3YN	13.6842
TCGA-BF-A5EQ	13.7105
TCGA-EB-A24D	13.7632
TCGA-EB-A3Y6	13.8684
TCGA-EE-A29N	13.8684
TCGA-EE-A2MU	13.9211
TCGA-D3-A8GK	14.0526
TCGA-WE-A8ZX	14.1316
TCGA-EE-A2MM	14.1579
TCGA-FS-A4F0	14.4737
TCGA-D3-A2JO	14.6579
TCGA-EE-A2GU	14.7895
TCGA-EE-A2GP	14.8158
TCGA-EB-A6QY	14.8421
TCGA-BF-A5EO	14.8947
TCGA-EE-A20H	14.8947
TCGA-EE-A3AB	14.8947
TCGA-W3-AA1W	14.9737
TCGA-D3-A8GP	15.0263
TCGA-GN-A269	15.2895
TCGA-EE-A3JB	15.3421
TCGA-D9-A6EA	15.6316
TCGA-EE-A29R	15.6842
TCGA-FS-A1ZW	15.7632
TCGA-BF-A1Q0	15.8684
TCGA-EE-A2GB	15.9474
TCGA-FS-A1ZC	16.1053
TCGA-EE-A2MC	16.4737
TCGA-EB-A5UN	16.5526
TCGA-D3-A51R	17.0263
TCGA-D3-A3MR	17.0526
TCGA-EE-A2GM	17.1053
TCGA-BF-AAP4	17.3158
TCGA-DA-A1HY	17.5263
TCGA-RP-A694	17.7632
TCGA-RP-A693	17.8158
TCGA-W3-AA1O	17.8421
TCGA-GN-A4U4	18
TCGA-D3-A1Q6	18.3947
TCGA-FS-A4FC	18.4474
TCGA-D3-A5GU	18.5
TCGA-FW-A3TU	18.8158
TCGA-FS-A4F5	18.8947
TCGA-D9-A4Z3	18.9474
TCGA-WE-A8K4	19.2632
TCGA-EE-A2MF	19.2895
TCGA-EE-A17X	19.5789
TCGA-3N-A9WD	20.2895
TCGA-FR-A729	20.4211
TCGA-BF-AAP1	20.5789
TCGA-D3-A8GB	20.7105
TCGA-D3-A8GC	20.8421
TCGA-DA-A960	20.8684
TCGA-D9-A1JW	21.0526
TCGA-W3-AA1Q	22.6579
TCGA-D3-A3ML	23.0263
TCGA-EE-A2MT	23.1053
TCGA-EE-A3J7	23.6316
TCGA-EE-A29V	24.1316
TCGA-DA-A1IC	24.2105
TCGA-D3-A3C7	24.2368
TCGA-ER-A19F	24.5789
TCGA-EE-A3JD	24.9737
TCGA-EE-A2MI	25.0789
TCGA-EE-A3JA	25.1842
TCGA-EE-A3AF	25.3158
TCGA-EE-A3AC	25.3947
TCGA-FS-A1Z3	25.3947
TCGA-DA-A3F8	25.5789
TCGA-EE-A29S	25.7368
TCGA-QB-A6FS	26.5526
TCGA-EB-A3Y7	26.6579
TCGA-W3-A825	27.0263
TCGA-EE-A2GJ	27.1316
TCGA-OD-A75X	27.3158
TCGA-YG-AA3O	27.5263
TCGA-WE-A8K5	28.2895
TCGA-D3-A51T	28.5
TCGA-FS-A1ZA	28.5526
TCGA-EE-A3AA	29.6579
TCGA-EE-A3JI	29.6579
TCGA-BF-AAOX	30.2368
TCGA-BF-AAP2	30.9474
TCGA-ER-A194	32.1053
TCGA-DA-A1HV	33.3421
TCGA-W3-A828	33.8684
TCGA-EE-A182	34.1579
TCGA-D3-A8GQ	34.5
TCGA-EE-A2MJ	34.8947
TCGA-WE-AAA0	35.1316
TCGA-D3-A2JF	35.5789
TCGA-QB-AA9O	35.7895
TCGA-EE-A3AE	36.1842
TCGA-W3-A824	36.8421
TCGA-IH-A3EA	37.3158
TCGA-FS-A1ZK	37.4474
TCGA-D3-A5GO	37.4737
TCGA-FS-A1ZZ	37.4737
TCGA-EE-A2GI	37.6842
TCGA-EE-A2GR	37.8158
TCGA-EE-A2A2	37.9211
TCGA-EB-A431	39.1316
TCGA-EE-A3AG	41.1579
TCGA-YD-A89C	42.0263
TCGA-EE-A2MD	42.2632
TCGA-FR-A7U9	42.2895
TCGA-W3-AA1R	42.7895
TCGA-GN-A26C	42.8684
TCGA-3N-A9WC	43.1053
TCGA-D3-A8GL	45.9211
TCGA-ER-A193	47.2368
TCGA-YG-AA3N	47.4474
TCGA-EB-A41A	47.4737
TCGA-EE-A2GO	47.7105
TCGA-EE-A2M5	48.5789
TCGA-EE-A29L	49.4474
TCGA-DA-A95Z	49.5263
TCGA-GF-A6C9	50.7105
TCGA-GN-A8LK	52.2632
TCGA-EE-A3J5	53.0526
TCGA-EE-A2GC	57.9474
TCGA-EE-A29M	58.5526
TCGA-EE-A2MR	59.7632
TCGA-EE-A181	69.4737
TCGA-EE-A2MS	69.5526
TCGA-FR-A8YC	72.3421
TCGA-Z2-A8RT	75.6842
TCGA-YD-A9TA	79.7895
TCGA-EE-A29D	89.0789
TCGA-EE-A29E	89.2105
TCGA-GN-A266	91.2632
TCGA-D3-A8GM	94.0526
TCGA-D9-A6EC	102.158
TCGA-D3-A8GI	129.263
TCGA-W3-AA1V	130.632
TCGA-FR-A726	174.132
TCGA-FW-A3R5	446.368
TCGA-DA-A3F2	unknow
TCGA-EE-A2GK	unknow
TCGA-FS-A4F2	unknow
