# Supplementary material for: Prognostic Role of Tumor Mutation Burden Combined With Immune Infiltrates in Skin Cutaneous Melanoma Based on Multi-Omics Analysis
Source: Front Oncol. 2020 Nov 10;10:570654. doi: 10.3389/fonc.2020.570654 (PMC7683772; doi:10.3389/fonc.2020.570654)
Supplement: Supplementary file 7 [file Table_2.xlsx]

## Sheet: Sheet1
Table S2. Differentially expressed genes analysis between two TMB levels.
gene	conMean	treatMean	logFC	pValue	fdr
SLPI	50.2579	14.7807	-1.76563	0.000668359	0.00685068
CASP12	0.393261	0.158856	-1.30777	0.000154217	0.0025445
F2RL2	6.67232	2.94303	-1.18089	0.000276633	0.00367897
SMPD3	0.841136	0.385759	-1.12464	9.45532e-06	0.000423879
CYP4X1	0.631336	0.279285	-1.17667	5.89375e-07	7.94828e-05
MYOC	7.83105	0.164464	-5.57337	0.000394017	0.0047155
FGFR3	4.90026	0.615753	-2.99244	3.37974e-05	0.000952514
SEC14L6	0.747411	0.185893	-2.00743	5.84337e-05	0.00136804
EMILIN3	0.941551	0.387144	-1.28217	4.05448e-12	2.36776e-08
PLPPR1	0.387137	0.141139	-1.45573	0.00155571	0.0123234
P2RY2	0.471372	0.223281	-1.07801	0.000235111	0.00332746
SPRR1A	114.49	12.3263	-3.21541	0.0113888	0.049426
PLEKHS1	0.253861	0.766795	1.5948	0.00705491	0.0352094
TGM1	5.40424	0.65248	-3.05008	0.00279403	0.018678
CPXM2	7.10698	3.1645	-1.16726	4.19369e-06	0.000264219
C6orf132	1.15983	0.281167	-2.04441	0.00481271	0.0271556
SP6	0.622469	0.262817	-1.24395	0.000636794	0.00664422
CAPN6	0.638183	0.287892	-1.14844	0.0040166	0.0239732
PALMD	1.35816	0.67528	-1.0081	4.48909e-08	1.78551e-05
DLX3	0.897159	0.212719	-2.07641	0.00060434	0.00640782
PAGE1	2.32817	8.75236	1.91048	0.000705793	0.00709183
AC103564.2	0.838854	0.196653	-2.09277	0.00746366	0.0367619
TBX1	1.00624	0.200874	-2.32462	4.90682e-06	0.000291162
CLEC4G	0.474773	0.217771	-1.12443	0.00972766	0.0442655
PLCH2	0.402743	0.18402	-1.12999	0.000229506	0.00327367
TMEM200C	0.441089	0.151408	-1.54263	8.22031e-06	0.000386596
A2ML1	2.61299	0.47365	-2.46381	0.000170834	0.00273034
AC005330.1	0.635714	0.294395	-1.11062	3.08236e-06	0.000222558
GJB6	16.5966	3.96353	-2.06603	7.74121e-07	9.28831e-05
ACER1	1.06933	0.16477	-2.69818	0.00425711	0.0249395
RIMS2	0.940927	0.412014	-1.19139	0.000239881	0.00337156
EFHD1	14.8405	7.40351	-1.00326	0.00425949	0.0249395
DEFB1	7.03323	1.71193	-2.03856	0.00574218	0.0306713
FAM107A	1.80017	0.542208	-1.73121	0.0022087	0.0158425
MRGPRX4	0.438299	2.26191	2.36756	0.00788712	0.0382019
AP002761.4	0.435012	0.173067	-1.32973	0.000245392	0.00342541
CSPG5	3.15318	1.56379	-1.01176	1.53233e-05	0.000572187
CRABP2	37.7321	15.8348	-1.2527	9.01584e-06	0.00041111
LRRTM1	0.872186	0.342448	-1.34875	0.00217314	0.0157016
KRT2	8.42428	3.6715	-1.19818	0.00178249	0.0136685
SGPP2	1.14406	0.480515	-1.25152	0.00155326	0.0123099
HOXC13-AS	0.460495	0.22174	-1.05432	0.000236615	0.00334003
WNT6	0.811617	0.337479	-1.266	7.71335e-05	0.00163889
KRTDAP	85.695	11.91	-2.84704	0.00566317	0.0303486
PRSS8	2.1238	0.672373	-1.65932	0.000644778	0.00667608
S1PR5	0.92391	0.444131	-1.05677	2.82848e-06	0.000213639
LOR	18.6075	2.38928	-2.96124	0.00779379	0.0378587
TPSB2	1.97326	0.985391	-1.00181	0.00225255	0.0160862
ALOX12B	1.94938	0.253228	-2.9445	0.000466254	0.00534293
GBP6	0.495314	0.160496	-1.6258	0.0103293	0.0461033
ALDH3A1	0.81124	0.240392	-1.75474	6.60586e-05	0.00148477
SOX15	2.18346	0.814441	-1.42274	0.00160137	0.0125812
SERPINB13	1.40031	0.226036	-2.63113	0.00618889	0.032366
PSORS1C2	1.98859	0.2798	-2.82928	0.000233121	0.00330942
ANO9	1.31523	0.526588	-1.32057	0.000648075	0.00669534
HIF3A	0.966593	0.406979	-1.24795	0.00496324	0.0277174
ZBTB7C	0.730119	0.221644	-1.71989	2.91334e-07	4.75398e-05
KLHL14	0.686892	0.200975	-1.77307	3.12311e-05	0.000907928
TNS4	1.97096	0.367857	-2.42168	0.00352134	0.0219669
NUDT10	1.17451	0.571484	-1.03927	2.35443e-07	4.31681e-05
SYTL1	2.09322	0.935657	-1.16167	0.00193336	0.0144918
TENM2	0.531316	0.0963179	-2.46369	0.00545126	0.0295037
SNCAIP	0.317696	0.150614	-1.07679	0.000392123	0.00469799
CLIC3	4.23544	1.26246	-1.74627	0.000919979	0.00849188
TPSD1	0.627097	0.240726	-1.3813	0.00383217	0.0232553
LAD1	12.0115	3.60213	-1.7375	0.00348719	0.0218609
AC115522.1	1.16811	0.529974	-1.14019	0.000505332	0.00565182
VIT	2.82138	1.11002	-1.34581	1.66309e-05	0.000603072
AC116351.2	0.360633	0.134237	-1.42575	4.36495e-06	0.000269486
AKR1C3	1.04833	0.490627	-1.0954	1.64032e-05	0.000597473
ENTPD3	0.835998	0.120084	-2.79945	0.00793467	0.038362
ANKRD35	0.812499	0.325246	-1.32083	1.36583e-05	0.000534475
NCCRP1	13.2501	2.70658	-2.29146	7.0275e-06	0.00035503
PPP2R2C	0.514961	0.201271	-1.35533	0.000639265	0.00665191
CEACAMP10	0.134089	0.33795	1.33362	0.00925415	0.0427788
SLC39A2	0.885144	0.178288	-2.3117	0.00801129	0.0386199
SEMA3D	2.93078	1.34638	-1.1222	3.61607e-06	0.000241246
PM20D1	1.06867	0.161963	-2.72207	0.00172915	0.0133278
SLC26A4-AS1	0.669798	0.260757	-1.36102	0.000888048	0.00832825
MAP3K8	2.28361	1.09049	-1.06634	0.00162024	0.0126988
GRHL3	0.922024	0.217192	-2.08583	0.000726898	0.00723705
CRB3	0.57653	0.193482	-1.5752	0.00518356	0.0285391
JUP	40.0045	15.8819	-1.33278	0.000587512	0.00626205
LYNX1	4.8935	1.88787	-1.3741	1.91439e-10	4.46271e-07
NPTX1	1.48043	0.297121	-2.3169	0.000326655	0.00415137
RASSF10	0.421574	0.131337	-1.68251	0.00022331	0.00323212
CXCL14	44.0601	10.1267	-2.12131	9.58676e-05	0.0018985
ENDOU	0.512409	0.13225	-1.95403	0.00556469	0.0299488
ADRA2A	2.61359	1.1978	-1.12564	2.75616e-05	0.000842229
LAMA3	0.863433	0.369851	-1.22314	4.84796e-07	6.70416e-05
TMEM154	0.830985	0.40441	-1.039	9.50301e-07	0.000105858
SLC25A24P2	0.132786	0.274214	1.0462	1.66714e-07	3.47279e-05
HOXA9	0.488816	0.217548	-1.16796	1.29387e-10	3.5189e-07
ADAM33	0.520962	0.235298	-1.14669	7.00109e-08	2.25719e-05
CDA	5.03886	2.00112	-1.33229	0.00147139	0.011851
TUBA4A	10.7059	3.45696	-1.63083	0.000671197	0.00685822
COMP	16.4574	6.88615	-1.25696	3.00456e-07	4.84178e-05
ALOX15	0.663547	0.259713	-1.35328	2.54973e-06	0.000200031
AC005392.2	0.357155	0.0786576	-2.18289	0.00126814	0.0105958
SULT1E1	1.04242	0.230607	-2.17643	0.00779527	0.0378587
LY6D	18.2687	2.46938	-2.88716	0.00724562	0.0359398
FAM181B	0.447506	0.210921	-1.08521	5.56184e-08	1.90001e-05
SH2D3A	0.523754	0.255497	-1.03558	0.00133523	0.0110259
PTGS1	3.74302	1.85	-1.01668	0.000419417	0.00493799
CHRDL1	8.43333	3.13859	-1.42599	0.000364559	0.00446987
RHOD	7.31704	3.53129	-1.05106	6.43963e-07	8.33983e-05
THRSP	1.38665	0.304827	-2.18554	0.000588763	0.00627117
KCNK7	0.891456	0.34553	-1.36735	0.0107314	0.047303
ELN	4.36398	2.1165	-1.04396	3.26346e-06	0.000226399
SSX5	0.313792	0.141606	-1.14793	0.000239413	0.00336789
SLC16A6	6.95964	15.7066	1.17428	0.00243004	0.0169314
PPL	6.61061	1.88175	-1.81271	2.27739e-05	0.000732988
MLC1	1.96251	0.666181	-1.55871	0.0039834	0.0238277
KRT5	178.626	30.8602	-2.53313	0.000998223	0.00900475
BMP6	2.71195	1.11665	-1.28015	1.43887e-08	1.06725e-05
CFAP300	0.327826	0.133936	-1.29139	6.78374e-07	8.45015e-05
ADCYAP1R1	0.313078	0.132018	-1.24579	0.000676245	0.0068926
C1orf116	1.28271	0.409499	-1.64726	0.00761753	0.0372722
SCNN1B	0.795719	0.242711	-1.71302	0.000564963	0.00609324
LINC02154	0.184393	1.05157	2.51168	0.00619037	0.032366
KRT17	253.396	26.4655	-3.25921	0.00794135	0.038362
CLEC1A	2.35863	1.09048	-1.11299	1.46717e-05	0.000559377
VIPR1	0.405829	0.0859306	-2.23963	0.000125466	0.00221815
PLXDC1	2.12992	1.03255	-1.04459	6.67091e-07	8.43279e-05
IGLL3P	1.27027	0.24918	-2.34987	0.000321693	0.0041075
REG3G	2.48867	0.403668	-2.62414	0.00494701	0.0276588
CYP4F22	2.09545	0.274643	-2.93163	3.97557e-05	0.00105913
RGMA	0.911551	0.409471	-1.15456	4.35303e-12	2.36776e-08
TTC22	0.570407	0.157346	-1.85805	0.00718565	0.035716
SBSPON	0.788698	0.390602	-1.01378	0.000420502	0.00494719
CDHR1	0.628336	0.264689	-1.24724	2.11003e-05	0.000701251
AL512274.1	0.455789	0.0864483	-2.39846	0.000113944	0.00208995
SMOC2	5.05123	2.10423	-1.26334	0.000737878	0.00731512
TNN	0.444609	0.217206	-1.03347	0.000667794	0.00684974
DSC3	5.17506	0.907146	-2.51217	0.00117264	0.0100658
THEM5	3.38047	1.34713	-1.32734	0.00913285	0.0423983
SH3RF2	0.503698	0.168546	-1.57942	0.000685959	0.00695758
KLK14	1.1572	0.306086	-1.91863	0.00289559	0.0191538
SPINT2	4.47568	2.2016	-1.02356	0.00605491	0.0318005
ASCL4	0.382672	0.180631	-1.08306	0.000102075	0.00197301
DNASE1L3	1.3052	0.544332	-1.26171	0.00189357	0.0142854
KRT14	502.007	75.0956	-2.74091	0.00999831	0.0450324
GAL	4.91462	1.96081	-1.32563	2.23191e-06	0.000186771
HSPB7	1.35196	0.643568	-1.07089	1.49477e-05	0.000563766
CLCA2	5.03198	1.02154	-2.30037	0.00811163	0.0389654
NEBL	0.461536	0.190911	-1.27354	0.0057109	0.0305442
SCNN1A	0.841467	0.320554	-1.39234	0.0111599	0.0487309
FOXN1	0.53555	0.0812528	-2.72053	0.000587523	0.00626205
PNMA3	2.27076	0.867428	-1.38836	3.01191e-05	0.000890094
LYPD5	2.13944	0.732087	-1.54715	4.64194e-06	0.000280545
AQP3	21.3983	5.01971	-2.09182	0.000330109	0.00417575
LGR5	0.600499	0.111285	-2.43191	0.00136674	0.0112177
CNTFR	4.07055	1.63476	-1.31614	3.48331e-07	5.36232e-05
CAMSAP3	0.911275	0.370071	-1.30008	0.000340649	0.00426281
GPX3	58.023	21.8104	-1.41161	1.70949e-07	3.48692e-05
CLCA4	0.33259	0.106422	-1.64395	0.0107959	0.047523
AC018629.1	0.353346	0.0725495	-2.28404	0.00439806	0.0254856
IL33	5.71765	2.74769	-1.0572	0.000114436	0.00209111
KDF1	0.596682	0.204989	-1.54142	0.00269539	0.0182367
HCAR2	0.48719	0.233564	-1.06067	0.00974245	0.0443204
AC009804.1	0.829125	1.74941	1.07721	0.00845991	0.040224
ITGB8	2.4662	5.28195	1.09878	0.0018247	0.0139333
FGF5	0.0617513	0.582498	3.23771	0.00129924	0.0108058
CACNG4	0.758898	0.313333	-1.27621	3.06964e-05	0.000900907
ZNF750	1.58071	0.322997	-2.29098	0.00119994	0.0102381
EDN3	37.5864	18.3056	-1.03793	0.000122441	0.0021836
FZD10	0.383593	0.159657	-1.26461	8.62034e-05	0.00176495
PLA2G4F	0.900096	0.174444	-2.36731	0.00206109	0.0151431
PITX1	0.91308	0.337087	-1.43762	8.13411e-05	0.00169952
BNC1	0.84139	0.39837	-1.07867	0.00559514	0.0300531
ITIH5	15.0785	5.35953	-1.49231	8.83125e-05	0.0017991
TP53AIP1	0.394518	0.0793089	-2.31454	0.0030292	0.0197801
HOPX	1.35631	0.560443	-1.27505	0.00026023	0.00355186
MYOZ2	0.306272	1.39685	2.18929	0.00723808	0.0359398
ALX4	0.548604	0.13743	-1.99707	0.000768297	0.00754337
GJB2	65.4707	16.7638	-1.9655	0.000140571	0.00238942
LMTK3	0.358418	0.171475	-1.06365	1.17613e-06	0.00011692
EHF	1.00757	0.437657	-1.20301	2.15374e-05	0.00070926
TFAP2B	2.16693	0.955003	-1.18207	0.000930206	0.00854198
ART5	0.323384	0.119697	-1.43387	6.85937e-05	0.00151865
APCDD1	14.4699	5.93279	-1.28627	0.000443888	0.0051226
PAEP	53.8485	233.441	2.11608	0.0112009	0.0488823
MME	5.54728	12.7821	1.20427	0.000231982	0.0033061
CD24	6.12515	2.7642	-1.14788	0.00510761	0.0282721
LRG1	1.21388	0.550921	-1.13971	0.000530901	0.0058496
U82695.1	1.38243	0.655289	-1.07701	2.26888e-05	0.000732206
WNT11	0.856837	0.39078	-1.13266	1.00465e-06	0.000107945
BHLHE22	1.36388	0.673495	-1.01797	9.57287e-05	0.00189806
PKP2	0.289258	0.138079	-1.06686	8.88056e-05	0.00180259
TRIM29	7.66141	1.07241	-2.83675	0.000771156	0.00756636
HRASLS5	1.34521	0.529164	-1.34604	0.00038845	0.00466769
NIPAL4	1.71395	0.511817	-1.74363	0.0103671	0.0462087
CPA3	0.957481	0.472903	-1.0177	0.00936302	0.0431491
FGFR2	0.754786	0.179403	-2.07286	1.74123e-06	0.000155265
LGALS7B	18.5262	3.94928	-2.2299	0.00259553	0.0177287
DACH1	0.335623	0.145386	-1.20696	0.002726	0.0183587
SDR16C5	0.895421	0.186945	-2.25996	0.00119287	0.0101913
VSTM2B	0.342639	0.0870327	-1.97706	0.00507475	0.0281666
CCDC3	5.2795	2.14615	-1.29865	4.20977e-05	0.00109387
AC005786.2	0.258938	0.551749	1.0914	0.00214288	0.0155495
CIDEA	0.827904	0.262177	-1.65892	0.000687642	0.0069652
TMEM40	1.07072	0.175909	-2.60568	0.00592698	0.0313765
PI15	11.3461	5.62325	-1.01272	0.00972362	0.0442594
FA2H	0.392217	0.146776	-1.41804	0.0034035	0.0215375
KRT1	198.221	31.9305	-2.63411	0.0043791	0.02541
SLC10A6	0.384037	0.152585	-1.33164	0.00100279	0.00903064
TACSTD2	9.59764	2.16206	-2.15027	0.00158641	0.0124998
OR9G1	1.26374	0.281581	-2.16608	0.00867029	0.0408907
PKP1	16.5725	2.85416	-2.53766	1.07454e-05	0.000459015
EPHB6	2.06862	0.824258	-1.3275	0.000263716	0.00357419
SPTSSB	0.448611	0.0895719	-2.32435	6.58748e-05	0.00148268
DEGS2	0.592614	0.171518	-1.78873	0.000431487	0.00503653
SLIT3	2.07382	0.996945	-1.05671	3.67363e-05	0.00100245
PLA2G2A	7.88404	3.25381	-1.27681	0.000273298	0.00365204
DSC2	2.01722	0.516012	-1.96689	0.00537328	0.0292563
EBF2	0.5723	0.256266	-1.15913	0.00490578	0.0275
FAM84A	1.32213	0.55671	-1.24786	0.00240267	0.0168197
WSCD1	0.536097	0.249286	-1.10469	5.20317e-06	0.000297913
TREX2	0.941697	0.350862	-1.42436	0.00622089	0.0324528
ONECUT1	0.184767	0.387274	1.06765	4.24209e-07	6.12324e-05
RTBDN	0.121257	0.450507	1.89348	0.00536272	0.0292085
DKK1	3.04264	6.22075	1.03176	0.00154597	0.012288
CITED4	7.55784	3.17896	-1.24942	7.98815e-06	0.000380031
AC023157.1	1.72092	0.811007	-1.0854	0.0107168	0.0472898
