# Supplementary material for: Prognostic Role of Tumor Mutation Burden Combined With Immune Infiltrates in Skin Cutaneous Melanoma Based on Multi-Omics Analysis
Source: Front Oncol. 2020 Nov 10;10:570654. doi: 10.3389/fonc.2020.570654 (PMC7683772; doi:10.3389/fonc.2020.570654)
Supplement: Supplementary file 8 [file Table_3.xlsx]

## Sheet: Sheet1
Table S3. Top GO items for differentially expressed genes.
ID	Description	Gene ratio	Bg ratio	P value	p.adjust	qvalue	Gene ID	Count
GO:0043588	skin development	35/189	419/18670	3.25588e-22	8.00295e-19	7.10467e-19	SPRR1A/TGM1/ACER1/KRT2/PRSS8/LOR/ALOX12B/SERPINB13/AKR1C3/GRHL3/JUP/COMP/PPL/KRT5/KRT17/REG3G/DSC3/KLK14/ASCL4/KRT14/GAL/FOXN1/AQP3/LGR5/KDF1/ALX4/TFAP2B/APCDD1/PKP2/FGFR2/FA2H/KRT1/PKP1/DSC2/DKK1	35
GO:0008544	epidermis development	36/189	464/18670	9.3588e-22	1.1502e-18	1.02109e-18	SPRR1A/TGM1/ACER1/CRABP2/KRT2/KRTDAP/PRSS8/LOR/SERPINB13/AKR1C3/GRHL3/JUP/LAMA3/PPL/KRT5/KRT17/REG3G/DSC3/KLK14/KRT14/GAL/FOXN1/AQP3/LGR5/KDF1/ZNF750/BNC1/ALX4/APCDD1/PKP2/FGFR2/FA2H/KRT1/PKP1/DSC2/DKK1	36
GO:0070268	cornification	16/189	112/18670	2.6115e-14	2.13969e-11	1.89952e-11	SPRR1A/TGM1/KRT2/PRSS8/LOR/JUP/PPL/KRT5/KRT17/DSC3/KLK14/KRT14/PKP2/KRT1/PKP1/DSC2	16
GO:0030216	keratinocyte differentiation	23/189	305/18670	6.67795e-14	4.1036e-11	3.643e-11	SPRR1A/TGM1/ACER1/KRT2/PRSS8/LOR/SERPINB13/AKR1C3/JUP/PPL/KRT5/KRT17/REG3G/DSC3/KLK14/KRT14/FOXN1/AQP3/KDF1/PKP2/KRT1/PKP1/DSC2	23
GO:0009913	epidermal cell differentiation	24/189	358/18670	2.42504e-13	1.19215e-10	1.05834e-10	SPRR1A/TGM1/ACER1/KRT2/PRSS8/LOR/SERPINB13/AKR1C3/JUP/PPL/KRT5/KRT17/REG3G/DSC3/KLK14/KRT14/FOXN1/AQP3/KDF1/PKP2/FA2H/KRT1/PKP1/DSC2	24
GO:0031424	keratinization	16/189	224/18670	1.1376e-09	4.66036e-07	4.13727e-07	SPRR1A/TGM1/KRT2/PRSS8/LOR/JUP/PPL/KRT5/KRT17/DSC3/KLK14/KRT14/PKP2/KRT1/PKP1/DSC2	16
GO:0050891	multicellular organismal water homeostasis	10/189	68/18670	1.55633e-09	5.46494e-07	4.85153e-07	ACER1/ALOX12B/GRHL3/SCNN1B/SCNN1A/AQP3/KDF1/TFAP2B/FA2H/KRT1	10
GO:0030104	water homeostasis	10/189	74/18670	3.64891e-09	1.12113e-06	9.95288e-07	ACER1/ALOX12B/GRHL3/SCNN1B/SCNN1A/AQP3/KDF1/TFAP2B/FA2H/KRT1	10
GO:0033561	regulation of water loss via skin	6/189	26/18670	1.93372e-07	4.60837e-05	4.09111e-05	ACER1/ALOX12B/GRHL3/KDF1/FA2H/KRT1	6
GO:0042303	molting cycle	10/189	112/18670	2.06233e-07	4.60837e-05	4.09111e-05	KRT17/KRT14/GAL/FOXN1/LGR5/ALX4/APCDD1/FGFR2/FA2H/DKK1	10
GO:0042633	hair cycle	10/189	112/18670	2.06233e-07	4.60837e-05	4.09111e-05	KRT17/KRT14/GAL/FOXN1/LGR5/ALX4/APCDD1/FGFR2/FA2H/DKK1	10
GO:0098773	skin epidermis development	9/189	88/18670	2.6483e-07	5.42461e-05	4.81573e-05	KRT17/GAL/FOXN1/LGR5/KDF1/ALX4/APCDD1/FGFR2/DKK1	9
GO:0034329	cell junction assembly	13/189	241/18670	1.10993e-06	0.000209862	0.000186306	MYOC/FAM107A/CRB3/JUP/LAMA3/RHOD/KRT5/KRT14/CAMSAP3/GJB2/WNT11/PKP2/PKP1	13
GO:0032526	response to retinoic acid	9/189	108/18670	1.52396e-06	0.000260945	0.000231655	TBX1/WNT6/BMP6/AQP3/FZD10/GJB2/WNT11/FGFR2/DKK1	9
GO:0034330	cell junction organization	14/189	290/18670	1.59242e-06	0.000260945	0.000231655	MYOC/FAM107A/CRB3/JUP/LAMA3/RHOD/KRT5/BMP6/KRT14/CAMSAP3/GJB2/WNT11/PKP2/PKP1	14
GO:0010810	regulation of cell-substrate adhesion	12/189	215/18670	2.03642e-06	0.000312845	0.00027773	MYOC/EMILIN3/FAM107A/CSPG5/VIT/JUP/ALOX15/RHOD/SMOC2/CAMSAP3/TACSTD2/ONECUT1	12
GO:0045682	regulation of epidermis development	8/189	85/18670	2.35244e-06	0.000340136	0.000301958	KRT2/SERPINB13/KRT17/REG3G/GAL/FOXN1/AQP3/KDF1	8
GO:0001942	hair follicle development	8/189	86/18670	2.57148e-06	0.000342094	0.000303696	KRT17/GAL/FOXN1/LGR5/ALX4/APCDD1/FGFR2/DKK1	8
GO:0045109	intermediate filament organization	5/189	23/18670	2.92584e-06	0.000342094	0.000303696	KRT2/KRT17/KRT14/PKP2/PKP1	5
GO:0061436	establishment of skin barrier	5/189	23/18670	2.92584e-06	0.000342094	0.000303696	ALOX12B/GRHL3/KDF1/FA2H/KRT1	5
GO:0022404	molting cycle process	8/189	88/18670	3.06187e-06	0.000342094	0.000303696	KRT17/GAL/FOXN1/LGR5/ALX4/APCDD1/FGFR2/DKK1	8
GO:0022405	hair cycle process	8/189	88/18670	3.06187e-06	0.000342094	0.000303696	KRT17/GAL/FOXN1/LGR5/ALX4/APCDD1/FGFR2/DKK1	8
GO:0045104	intermediate filament cytoskeleton organization	6/189	50/18670	1.09089e-05	0.00116583	0.00103498	KRT2/PPL/KRT17/KRT14/PKP2/PKP1	6
GO:0045103	intermediate filament-based process	6/189	51/18670	1.22602e-05	0.00125565	0.00111471	KRT2/PPL/KRT17/KRT14/PKP2/PKP1	6
GO:0048736	appendage development	10/189	179/18670	1.46363e-05	0.00138369	0.00122838	CRABP2/HOXA9/COMP/FOXN1/KDF1/PITX1/ALX4/TFAP2B/FGFR2/DKK1	10
GO:0060173	limb development	10/189	179/18670	1.46363e-05	0.00138369	0.00122838	CRABP2/HOXA9/COMP/FOXN1/KDF1/PITX1/ALX4/TFAP2B/FGFR2/DKK1	10
GO:0031589	cell-substrate adhesion	14/189	354/18670	1.56771e-05	0.0014272	0.001267	MYOC/EMILIN3/FAM107A/CSPG5/VIT/JUP/ALOX15/RHOD/SMOC2/TNN/LYPD5/CAMSAP3/TACSTD2/ONECUT1	14
GO:0006672	ceramide metabolic process	7/189	92/18670	4.13387e-05	0.00359706	0.00319331	SMPD3/ACER1/ALOX12B/ITGB8/FA2H/SPTSSB/DEGS2	7
GO:0031214	biomineral tissue development	9/189	163/18670	4.32475e-05	0.00359706	0.00319331	SMPD3/FGFR3/TBX1/WNT6/COMP/ALOX15/BMP6/WNT11/FGFR2	9
GO:0045684	positive regulation of epidermis development	5/189	39/18670	4.39023e-05	0.00359706	0.00319331	KRT2/KRT17/GAL/FOXN1/KDF1	5
GO:0007044	cell-substrate junction assembly	7/189	97/18670	5.80971e-05	0.00460654	0.00408948	MYOC/FAM107A/LAMA3/RHOD/KRT5/KRT14/CAMSAP3	7
GO:0043616	keratinocyte proliferation	5/189	43/18670	7.10337e-05	0.00545627	0.00484384	TGM1/KRT2/REG3G/KDF1/SDR16C5	5
GO:0030148	sphingolipid biosynthetic process	7/189	102/18670	8.00456e-05	0.00596218	0.00529297	SMPD3/ACER1/SGPP2/ALOX12B/FA2H/SPTSSB/DEGS2	7
GO:0098868	bone growth	5/189	47/18670	0.00010955	0.00791979	0.00703085	SMPD3/FGFR3/VIT/COMP/FGFR2	5
GO:0048871	multicellular organismal homeostasis	15/189	485/18670	0.00012962	0.00910303	0.00808128	ACER1/ALOX12B/PM20D1/GRHL3/BMP6/SCNN1B/CDHR1/SCNN1A/AQP3/KDF1/TFAP2B/CIDEA/FA2H/KRT1/EBF2	15
GO:0050673	epithelial cell proliferation	14/189	434/18670	0.000141116	0.00963508	0.0085536	TGM1/TBX1/KRT2/SGPP2/BMP6/REG3G/FOXN1/LGR5/KDF1/EHF/LRG1/FGFR2/SDR16C5/TACSTD2	14
GO:0030282	bone mineralization	7/189	114/18670	0.000161092	0.0107018	0.00950056	SMPD3/FGFR3/COMP/ALOX15/BMP6/WNT11/FGFR2	7
GO:0042634	regulation of hair cycle	4/189	28/18670	0.000172214	0.0111395	0.0098892	KRT17/GAL/FOXN1/FA2H	4
GO:0050886	endocrine process	6/189	84/18670	0.00020995	0.012483	0.0110818	BMP6/GAL/HCAR2/EDN3/MME/CPA3	6
GO:0031581	hemidesmosome assembly	3/189	12/18670	0.000210018	0.012483	0.0110818	LAMA3/KRT5/KRT14	3
GO:0051798	positive regulation of hair follicle development	3/189	12/18670	0.000210018	0.012483	0.0110818	KRT17/GAL/FOXN1	3
GO:0006636	unsaturated fatty acid biosynthetic process	5/189	54/18670	0.000213297	0.012483	0.0110818	ALOX12B/AKR1C3/ALOX15/PTGS1/PLA2G4F	5
GO:0006665	sphingolipid metabolic process	8/189	159/18670	0.000219329	0.0125375	0.0111302	SMPD3/ACER1/SGPP2/ALOX12B/ITGB8/FA2H/SPTSSB/DEGS2	8
GO:0010811	positive regulation of cell-substrate adhesion	7/189	121/18670	0.000232964	0.0130142	0.0115534	MYOC/EMILIN3/CSPG5/VIT/JUP/ALOX15/SMOC2	7
GO:0042635	positive regulation of hair cycle	3/189	13/18670	0.000270991	0.0148021	0.0131407	KRT17/GAL/FOXN1	3
GO:0086069	bundle of His cell to Purkinje myocyte communication	3/189	14/18670	0.000342332	0.0175947	0.0156198	JUP/PKP2/DSC2	3
GO:0071772	response to BMP	8/189	170/18670	0.000344937	0.0175947	0.0156198	SMPD3/COMP/CHRDL1/BMP6/RGMA/SPINT2/TFAP2B/DKK1	8
GO:0071773	cellular response to BMP stimulus	8/189	170/18670	0.000344937	0.0175947	0.0156198	SMPD3/COMP/CHRDL1/BMP6/RGMA/SPINT2/TFAP2B/DKK1	8
GO:0018149	peptide cross-linking	5/189	60/18670	0.000350749	0.0175947	0.0156198	SPRR1A/TGM1/KRT2/LOR/KRT1	5
GO:0046513	ceramide biosynthetic process	5/189	61/18670	0.000378962	0.0186298	0.0165387	SMPD3/ALOX12B/FA2H/SPTSSB/DEGS2	5
GO:0042476	odontogenesis	7/189	132/18670	0.000396171	0.0190939	0.0169507	SMPD3/SP6/DLX3/TBX1/WNT6/AQP3/FGFR2	7
GO:0061326	renal tubule development	6/189	95/18670	0.000409555	0.0193593	0.0171864	WNT6/LGR5/TFAP2B/CD24/WNT11/TACSTD2	6
GO:0046519	sphingoid metabolic process	3/189	16/18670	0.000518864	0.0240636	0.0213626	ACER1/SGPP2/DEGS2	3
GO:1903391	regulation of adherens junction organization	5/189	67/18670	0.000585834	0.0265104	0.0235348	MYOC/FAM107A/RHOD/BMP6/CAMSAP3	5
GO:0034332	adherens junction organization	7/189	142/18670	0.000614045	0.0265104	0.0235348	MYOC/FAM107A/JUP/RHOD/BMP6/CAMSAP3/PKP2	7
GO:0046467	membrane lipid biosynthetic process	7/189	142/18670	0.000614045	0.0265104	0.0235348	SMPD3/ACER1/SGPP2/ALOX12B/FA2H/SPTSSB/DEGS2	7
GO:0032970	regulation of actin filament-based process	12/189	388/18670	0.000614764	0.0265104	0.0235348	MYOC/FAM107A/GRHL3/JUP/ALOX15/RHOD/ELN/FZD10/WNT11/PKP2/TACSTD2/DSC2	12
GO:0071300	cellular response to retinoic acid	5/189	69/18670	0.000670717	0.0284245	0.0252341	TBX1/WNT6/FZD10/WNT11/FGFR2	5
GO:0035136	forelimb morphogenesis	4/189	41/18670	0.000768751	0.031619	0.0280699	CRABP2/HOXA9/ALX4/TFAP2B	4
GO:0035107	appendage morphogenesis	7/189	148/18670	0.000784685	0.031619	0.0280699	CRABP2/HOXA9/PITX1/ALX4/TFAP2B/FGFR2/DKK1	7
GO:0035108	limb morphogenesis	7/189	148/18670	0.000784685	0.031619	0.0280699	CRABP2/HOXA9/PITX1/ALX4/TFAP2B/FGFR2/DKK1	7
GO:0060350	endochondral bone morphogenesis	5/189	73/18670	0.000867709	0.0342548	0.0304099	SMPD3/FGFR3/VIT/COMP/BMP6	5
GO:0098911	regulation of ventricular cardiac muscle cell action potential	3/189	19/18670	0.000877972	0.0342548	0.0304099	JUP/PKP2/DSC2	3
GO:0003416	endochondral bone growth	4/189	44/18670	0.00100646	0.0382245	0.033934	FGFR3/VIT/COMP/FGFR2	4
GO:0051797	regulation of hair follicle development	3/189	20/18670	0.00102525	0.0382245	0.033934	KRT17/GAL/FOXN1	3
GO:0030856	regulation of epithelial cell differentiation	7/189	156/18670	0.00106826	0.0382245	0.033934	SERPINB13/BMP6/REG3G/FOXN1/AQP3/KDF1/CD24	7
GO:0045216	cell-cell junction organization	7/189	156/18670	0.00106826	0.0382245	0.033934	CRB3/JUP/CAMSAP3/GJB2/WNT11/PKP2/PKP1	7
GO:0006690	icosanoid metabolic process	6/189	114/18670	0.00107302	0.0382245	0.033934	ALOX12B/AKR1C3/ALOX15/PTGS1/CYP4F22/PLA2G4F	6
GO:0060349	bone morphogenesis	6/189	114/18670	0.00107302	0.0382245	0.033934	SMPD3/FGFR3/VIT/COMP/BMP6/FGFR2	6
GO:0030509	BMP signaling pathway	7/189	157/18670	0.00110873	0.0389322	0.0345623	SMPD3/COMP/CHRDL1/BMP6/RGMA/TFAP2B/DKK1	7
GO:0097164	ammonium ion metabolic process	8/189	205/18670	0.0011775	0.0407646	0.036189	SMPD3/ACER1/SGPP2/SNCAIP/AKR1C3/PLA2G4F/DEGS2/PLA2G2A	8
GO:0006643	membrane lipid metabolic process	8/189	207/18670	0.00125279	0.0427687	0.0379682	SMPD3/ACER1/SGPP2/ALOX12B/ITGB8/FA2H/SPTSSB/DEGS2	8
GO:0051216	cartilage development	8/189	209/18670	0.00133187	0.0444902	0.0394964	SMPD3/FGFR3/VIT/COMP/BMP6/ITGB8/PITX1/WNT11	8
GO:0001952	regulation of cell-matrix adhesion	6/189	119/18670	0.00133941	0.0444902	0.0394964	MYOC/FAM107A/JUP/RHOD/CAMSAP3/ONECUT1	6
GO:0034311	diol metabolic process	3/189	22/18670	0.00136453	0.0447201	0.0397006	ACER1/SGPP2/DEGS2	3
GO:0001533	cornified envelope	11/196	65/19717	3.96206e-11	8.91463e-09	8.13265e-09	SPRR1A/TGM1/KRT2/LOR/JUP/PPL/DSC3/PKP2/KRT1/PKP1/DSC2	11
GO:0030057	desmosome	6/196	25/19717	1.35241e-07	1.52146e-05	1.388e-05	JUP/PPL/DSC3/PKP2/PKP1/DSC2	6
GO:0062023	collagen-containing extracellular matrix	16/196	406/19717	3.21561e-06	0.000241171	0.000220016	SLPI/MYOC/EMILIN3/TPSB2/LAD1/VIT/LAMA3/COMP/ELN/SBSPON/SMOC2/ITIH5/CPA3/FGFR2/KRT1/RTBDN	16
GO:0005911	cell-cell junction	16/196	459/19717	1.49762e-05	0.000842414	0.000768518	GJB6/CRB3/JUP/PPL/MLC1/ADCYAP1R1/PLXDC1/DSC3/AQP3/CAMSAP3/GJB2/PKP2/TRIM29/TACSTD2/PKP1/DSC2	16
GO:0005882	intermediate filament	9/196	214/19717	0.000299839	0.0115063	0.0104969	KRT2/JUP/PPL/KRT5/KRT17/KRT14/PKP2/KRT1/PKP1	9
GO:0031225	anchored component of membrane	8/196	170/19717	0.000306833	0.0115063	0.0104969	PRSS8/LYNX1/LY6D/RGMA/LYPD5/CNTFR/CD24/RTBDN	8
GO:0045111	intermediate filament cytoskeleton	9/196	251/19717	0.000944545	0.0303604	0.0276972	KRT2/JUP/PPL/KRT5/KRT17/KRT14/PKP2/KRT1/PKP1	9
GO:0005913	cell-cell adherens junction	6/196	117/19717	0.00112109	0.0315307	0.0287648	JUP/CAMSAP3/PKP2/TRIM29/PKP1/DSC2	6
GO:0030280	structural constituent of epidermis	5/187	16/17697	4.96291e-07	0.000189583	0.000167172	SPRR1A/KRT2/LOR/KRT1/PKP1	5
GO:0005200	structural constituent of cytoskeleton	7/187	102/17697	0.000104215	0.0199051	0.0175521	KRT2/LOR/TUBA4A/PPL/KRT5/KRT17/KRT14	7
GO:0098632	cell-cell adhesion mediator activity	5/187	50/17697	0.000179941	0.0229125	0.0202039	JUP/PKP2/TRIM29/TACSTD2/DSC2	5
GO:0086080	protein binding involved in heterotypic cell-cell adhesion	3/187	13/17697	0.00030714	0.0280534	0.0247371	JUP/PKP2/DSC2	3
GO:0098631	cell adhesion mediator activity	5/187	59/17697	0.000393795	0.0280534	0.0247371	JUP/PKP2/TRIM29/TACSTD2/DSC2	5
GO:0019215	intermediate filament binding	3/187	15/17697	0.000481078	0.0280534	0.0247371	KRT14/PKP2/PKP1	3
GO:0005229	intracellular calcium activated chloride channel activity	3/187	16/17697	0.000587505	0.0280534	0.0247371	ANO9/CLCA2/CLCA4	3
GO:0061778	intracellular chloride channel activity	3/187	16/17697	0.000587505	0.0280534	0.0247371	ANO9/CLCA2/CLCA4	3
