# Supplementary material for: Prognostic Role of Tumor Mutation Burden Combined With Immune Infiltrates in Skin Cutaneous Melanoma Based on Multi-Omics Analysis
Source: Front Oncol. 2020 Nov 10;10:570654. doi: 10.3389/fonc.2020.570654 (PMC7683772; doi:10.3389/fonc.2020.570654)
Supplement: Supplementary file 10 [file Table_5.xlsx]

## Sheet: Sheet1
Table S5. Calculation of inferred immune cell fractions by CIBERSORT algorithm.
Mixture	B cells naive	B cells memory	Plasma cells	T cells CD8	T cells CD4 naive	T cells CD4 memory resting	T cells CD4 memory activated	T cells follicular helper	T cells regulatory (Tregs)	T cells gamma delta	NK cells resting	NK cells activated	Monocytes	Macrophages M0	Macrophages M1	Macrophages M2	Dendritic cells resting	Dendritic cells activated	Mast cells resting	Mast cells activated	Eosinophils	Neutrophils	P-value	Correlation	RMSE
TCGA-EE-A2A5-06A-11R-A18T-07	0.0338973	0	0.00202339	0.0526271	0	0.18558	0	0.0167564	0.0205232	0	0	0.0307558	0.0121915	0.235927	0.0610685	0.256239	0.0135533	0	0.0788567	0	0	0	0.13	0.100609	1.0518
TCGA-FR-A44A-06A-11R-A24X-07	0	0	0.00423513	0.354248	0	0	0.0600538	0.0422764	0.00971087	0.0791242	0	0.033428	0	0.176711	0.0818969	0.125157	0	0	0.0331594	0	0	0	0	0.433228	0.902511
TCGA-FW-A3TU-06A-11R-A239-07	0.0321704	0	0.217455	0.232486	0	0	0.00533567	0.0134612	0.0543525	0	0	0.0230709	0.0313497	0.264573	0.0138616	0.104128	0.00572141	0	0.00203475	0	0	0	0	0.422838	0.90922
TCGA-EE-A29X-06A-11R-A18T-07	0.0903867	0	0.063043	0.192782	0	0	0.0315227	0.0581536	0.0633105	0	0.00105757	0.0271826	0.00575991	0.120678	0.0456668	0.200792	0.0709645	0	0.0287007	0	0	0	0.01	0.274623	0.969966
TCGA-ER-A195-06A-11R-A18U-07	0.0108438	0	0.00337849	0.211039	0	0.0357411	0.0337502	0.0208333	0.0481333	0	0	0.0518329	0.0218914	0.216612	0.102466	0.191867	0.0224406	0	0.0291709	0	0	0	0.01	0.202133	1.01097
TCGA-DA-A1I4-06A-11R-A18U-07	0	0.00865501	0	0.024664	0	0.0902023	0.00765668	0	0.00549096	0	0	0.0160859	0.107292	0.490867	0.0154647	0.180013	0.00899328	0	0.0441454	0	0	0.000469829	0.01	0.220824	1.03816
TCGA-D3-A8GQ-06A-11R-A37K-07	0.0673002	0	0.0399558	0.104552	0	0.0608013	0.0833158	0.0231563	0	0	0	0.0151282	0	0.466187	0.0295489	0.110054	0	0	0	0	0	0	0.01	0.262243	0.999358
TCGA-EB-A41B-01A-11R-A24X-07	0	0.00683835	0.00492792	0.511953	0	0	0.03124	0.080811	0.00372342	0	0	0.0435328	0.00917542	0.103356	0.107389	0.0123378	0.020039	0	0.0553838	0	0.00929282	0	0.2	0.0632122	1.10837
TCGA-D3-A51K-06A-11R-A266-07	0	0.036345	0.185419	0.309358	0	0	0.0539291	0.0577641	0.0393895	0	0	0.0718044	0.0159478	0.0456978	0.00593419	0.107602	0	0.0150113	0.0542101	0	0	0.001587	0	0.370301	0.935897
TCGA-ER-A193-06A-12R-A18S-07	0.033446	0	0.00454645	0.14402	0	0.074331	0.0661082	0.0485944	0.0213799	0.00355616	0	0.015034	0	0.364917	0.118728	0.0628439	0	0	0.0424948	0	0	0	0	0.529244	0.84898
TCGA-EB-A5UM-01A-11R-A311-07	0.0502982	0.00334766	0	0.316101	0	0.0596725	0.00191117	0.172046	0.0923636	0	0	0.0585138	0	0.0669852	0.0590531	0.0732013	0.0083129	0	0.0381936	0	0	0	0.07	0.136193	1.06561
TCGA-D3-A51G-06A-11R-A266-07	0	0.07329	0	0.0939483	0	0.0658407	0.0480205	0.0900953	0.0131229	0	0.00681528	0.00451719	0	0.442947	0.0884168	0.0510347	0.0111383	0	0.010813	0	0	0	0	0.498271	0.866679
TCGA-D3-A1Q4-06A-11R-A18T-07	0.144522	0	0.0703645	0	0	0.0579265	0.0266314	0	0.0202723	0.0211965	0.0213237	0	0	0.306809	0.112234	0.164927	0.0127665	0	0.0401834	0	0	0.000843779	0	0.611899	0.801271
TCGA-D3-A2JH-06A-11R-A18T-07	0.0417711	0	0.00573059	0.573238	0	0	0.118723	0.0656027	0.00982758	0	0	0.0226734	0.0185494	0	0.0429136	0.0854119	0.0129532	0	0	0	0	0.00260561	0	0.451342	0.900248
TCGA-FS-A1ZW-06A-12R-A18T-07	0	0.0425021	0.243843	0.157841	0	0.124072	0.0567882	0.0395495	0	0	0	0.00996538	0.0197554	0.0437246	0.112152	0.0658886	0.0193112	0	0.0331732	0	0.0314343	0	0	0.468718	0.883102
TCGA-EB-A1NK-01A-11R-A18T-07	0.0199096	0	0	0.182374	0	0.107221	0.00766481	0.0644594	0.0276407	0	0.00234533	0.013558	0.0148295	0.0789929	0.0573045	0.286123	0.0698958	0	0.0597769	0	0	0.00790406	0.45	0.00448042	1.08163
TCGA-EE-A2GS-06A-12R-A18S-07	0.0200179	0	0.00270971	0.00603829	0	0.111314	0.00250029	0.00983479	0.00662838	0.0193815	0	0	0	0.421267	0.222366	0.124736	0.0120593	0	0.0144833	0	0.026663	0	0	0.439361	0.910936
TCGA-EE-A2MI-06A-11R-A18U-07	0	0.0774053	0	0.172175	0	0.175004	0.0402012	0.0271094	0.0115435	0	0	0.0116166	0.0399137	0.0301879	0.152645	0.219724	0.0198345	0	0.0218465	0	0.0007924	0	0	0.314004	0.957778
TCGA-ER-A19E-06A-11R-A18S-07	0.0166753	0.00696822	0	0.0932856	0	0.174699	0	0.0209902	0.0120495	0	0.00239646	0	0	0.42412	0.065392	0.174186	0	0	0.00923774	0	0	0	0.08	0.129966	1.07003
TCGA-D3-A3C6-06A-12R-A18U-07	0	0.00133133	0	0.00205086	0	0.0801091	0.0188474	0.00881197	0	0	0.0229246	0	0	0.539416	0.0568807	0.238038	0	0	0.0315901	0	0	0	0.01	0.199792	1.06835
TCGA-ER-A3EV-06A-11R-A20F-07	0.0186335	0	0.0934807	0.326507	0	0	0.0142172	0.131569	0	0	0	0.0677992	0.00701685	0.0520626	0.047944	0.152826	0.0879442	0	0	0	0	0	0.03	0.170463	1.02697
TCGA-D3-A2JE-06A-11R-A37K-07	0.163783	0	0.0692795	0.068222	0	0.0987192	0.0305262	0.127946	0.0302606	0	3.44914e-05	0.0194995	0	0.226854	0.0791609	0.0591399	0.00909781	0	0.0174781	0	0	0	0.01	0.236124	0.993984
TCGA-EE-A2GK-06A-11R-A18S-07	0.329929	0.0799516	0.0654862	0.160834	0	0.0742005	0.0340476	0.0344868	0.0834866	0	0	0.00110224	0.00543631	0.0573376	0.0172484	0.0383769	0	0	0.0180755	0	0	0	0	0.702536	0.723437
TCGA-D3-A2JA-06A-11R-A18T-07	0.028551	0	0.00570716	0.0563808	0	0.132843	0.00396345	0.0358476	0.0164188	0	0	0.0104294	0	0.339648	0.0711769	0.252572	0	0	0.0464627	0	0	0	0	0.664768	0.765689
TCGA-FS-A4F4-06A-12R-A266-07	0.0374794	0	0.00205606	0.289867	0	0.106239	0.0116058	0.0358389	0.0162397	0	0	0.00878071	0.000437684	0.374506	0.0494918	0.051679	0	0	0.0157795	0	0	0	0	0.352358	0.948711
TCGA-BF-AAP7-01A-11R-A40A-07	0.0134798	0	0.00167202	0.337005	0	0	0.159735	0.0424598	0	0	0.00156712	0.0772016	0.0378623	0.0496178	0.0517891	0.124439	0.0303419	0	0.0728304	0	0	0	0.01	0.212934	1.00587
TCGA-WE-A8ZR-06A-11R-A37K-07	0.143216	0	0.0774674	0.0715856	0	0.0434877	0.0375528	0.0427401	0.0463808	0	0	0.00556653	0	0.43087	0.0422283	0.0371752	0	0	0.0217291	0	0	0	0.01	0.28825	0.980945
TCGA-D3-A3CC-06A-11R-A18S-07	0.055979	0	0.00449736	0.0461075	0	0.148105	0.000667794	0.0229375	0.025596	0	0	0.0207838	0.0745813	0.0483823	0.059211	0.406357	0.0101335	0	0.076661	0	0	0	0.2	0.0608397	1.06018
TCGA-EE-A2M5-06A-12R-A18S-07	0.00647312	0	0.00065175	0.39595	0	0.0389637	0.0981537	0.0246362	0.00690535	0	0.0151387	0.0021685	0.00955639	0.136526	0.0692832	0.10352	0	0	0	0.0170848	0	0.0749893	0	0.35306	0.943271
TCGA-D3-A8GV-06A-11R-A37K-07	0.00281394	0	0.00317553	0.114074	0	0.00640189	0.0868224	0.0342665	0.0056892	0	0.0266524	0.00103342	0	0.477735	0.0479824	0.161274	0	0	0.0320799	0	0	0	0.01	0.203449	1.03736
TCGA-EE-A2MH-06A-11R-A18S-07	0.125396	0.0440293	0.0793715	0.183097	0	0.0198008	0.106515	0.0609909	0.0828316	0	0	0.0248054	0	0.0568532	0.0561258	0.0770211	0.0460516	0	0.0371103	0	0	0	0	0.378013	0.92684
TCGA-D9-A4Z2-01A-11R-A24X-07	0	0.0181198	0	0.0399387	0	0.121165	0.0243352	0.00400063	0.00219159	0	0	0.0194325	0.038488	0.394819	0.0926765	0.176153	0.0134645	0	0.0552168	0	0	0	0.16	0.0909928	1.08114
TCGA-3N-A9WB-06A-11R-A38C-07	0	0.0527305	0.0131545	0.0787	0	0.191101	0	0.0547174	0.0103088	0	0.0840184	0	0	0.242797	0	0.208334	0.0180382	0	0.0437841	0	0.0023164	0	0.43	0.0110612	1.08973
TCGA-ER-A19H-06A-12R-A18S-07	0.0336375	0	0	0.214922	0	0.0689943	0.0492423	0.0400328	0.0351421	0	0	0.0463664	0.00712144	0.181419	0.118905	0.139221	0.00574813	0	0.0592475	0	0	0	0.01	0.206958	1.00675
TCGA-YD-A9TB-06A-12R-A40A-07	0.083172	0	0.0438322	0.106226	0	0.234708	0.0475061	0.0279744	0.0035771	0.0264891	0	0.0172976	0.0127225	0.00778114	0.0864189	0.22234	0.0450998	0	0.0348549	0	0	0	0.12	0.103407	1.041
TCGA-EB-A4XL-01A-11R-A27Q-07	0.00555081	0	0.00963596	0.250911	0	0.0468059	0.0796379	0.0636463	0.0367183	0	0	0.0103032	0	0.0976914	0.103389	0.11766	0.0867961	0	0.0863621	0	0	0.00489247	0.07	0.138183	1.02911
TCGA-EB-A3XB-01A-11R-A239-07	0	0.0169174	0.0139558	0.21935	0	0.0283131	0.069644	0.0771058	0.0390046	0	0.0071899	0.00310146	0.0329816	0.0963021	0.0580627	0.280224	0.0439493	0	0.0138984	0	0	0	0.2	0.0604327	1.06092
TCGA-ER-A194-01A-11R-A18U-07	0.00574986	0	0	0.349005	0	0.0523919	0.0503658	0.0610406	0.0572486	0	0	0.00399821	0.0722961	0.081296	0.0865028	0.147333	0.012522	0	0.0202505	0	0	0	0.06	0.143954	1.04058
TCGA-GF-A6C9-06A-11R-A311-07	0.0875559	0.0695914	0.0432676	0.103438	0	0.0815377	0.0602066	0.0414495	0.0306716	0	0.00547374	0.00419196	0	0.254593	0.0631366	0.110159	0	0	0.0447285	0	0	0	0	0.423093	0.905463
TCGA-EB-A5UL-06A-11R-A311-07	0.0597811	0.0210027	0.0493973	0.28256	0	0.0588512	0.102387	0.110935	0.0617515	0	0.0312445	0.00105208	0.00629019	0.0831927	0.0788616	0.0426517	0.00141252	0	0.00862873	0	0	0	0.01	0.204999	1.01737
TCGA-EB-A3Y7-01A-11R-A239-07	0.0621472	0	0	0.11321	0	0	0.0938198	0.0307697	0.0521282	0	0.0229086	0	0	0.457583	0.0137461	0.142344	0	0.0113438	0	0	0	0	0.01	0.248538	1.00728
TCGA-BF-A1PZ-01A-11R-A18S-07	0	0.0387385	0	0.364571	0	0	0.143185	0	0.00233712	0	0	0.0254066	0	0.0924267	0.125828	0.135071	0.0118703	0	0.0514304	0	0.0091355	0	0.44	0.0070165	1.09621
TCGA-D3-A3BZ-06A-12R-A18S-07	0.104485	0	0.0573232	0.232511	0	0.0131045	0.0736564	0.0651226	0.0302559	0	0	0.0456545	0	0.119304	0.101242	0.0740266	0.0276967	0	0.0487797	0	0.00273331	0.00410486	0.01	0.300161	0.962005
TCGA-ER-A19T-06A-11R-A18U-07	0	0.020479	0.0088608	0.106392	0	0.23035	0.00421882	0	0.00459516	0	0	0.0349774	0.0147874	0	0.0793557	0.39435	0.00091561	0	0.0882773	0	0.0124408	0	0.61	-0.00740173	1.08916
TCGA-EE-A3JD-06A-11R-A20F-07	0.182541	0.0452106	0.0318372	0.218877	0	0.101601	0.0802391	0.0621177	0.0422209	0	0	0	0.0173594	0.0288339	0.108577	0.0648649	0.00290673	0	0.0122484	0	0	0.000565263	0	0.426464	0.905405
TCGA-WE-A8K4-01A-12R-A37K-07	0	0.0433863	0	0.54641	0	0	0.0223169	0.11553	0.0530753	0	0	0.0691798	0.0189491	0.0355158	0.0639994	0.0148845	0.00970679	0	0	0	0.0070465	0	0.06	0.147711	1.09367
TCGA-DA-A3F3-06A-11R-A20F-07	0.0210759	0	0.00368094	0.142503	0	0.0780757	0.0169443	0.111063	0.0188892	0	0	0.00259514	0.00384335	0.328912	0.0996042	0.153761	0	0	0.0190527	0	0	0	0.23	0.053782	1.08793
TCGA-GF-A769-01A-32R-A32P-07	0.00679268	0	0	0	0	0.225982	0	0.00568741	0.0532947	0	0.0102322	0.0417997	0.0334378	0.334728	0.0270878	0.043488	0	0	0.21747	0	0	0	0.04	0.154308	1.03372
TCGA-D3-A8GN-06A-11R-A37K-07	0.0281185	0	0.110745	0.352424	0	0.000831146	0.166816	0.0208195	0.0527997	0	0.0179954	0	0.022677	0.107932	0.0338978	0.0717843	0	0.0119357	0.00122304	0	0	0	0.01	0.219764	1.00459
TCGA-D9-A6EA-06A-11R-A311-07	0.0437509	0	0.0152676	0.0765163	0	0.15573	0.0173492	0.0288413	0.0751376	0	0	0.0519419	0.00535688	0.151414	0.0593658	0.283503	0.00981039	0	0.0260157	0	0	0	0.47	0.000727664	1.08852
TCGA-WE-A8ZO-06A-11R-A37K-07	0.00154651	0.000687892	0.00341172	0.17759	0	0.164085	0.0556624	0.0414173	0.0115247	0	0	0.0308522	0.0251361	0.0693806	0.162939	0.155131	0.0153995	0	0.0784109	0	0.00682631	0	0.03	0.182574	1.01956
TCGA-3N-A9WD-06A-11R-A38C-07	0.111894	0.027932	0.0627792	0.173583	0	0.0864144	0	0.0642415	0.0447655	0.00323018	0	0.0521619	0	0.198565	0.0902294	0.0728392	0.00554079	0	0	0	0.00582366	0	0	0.391798	0.92174
TCGA-EB-A3Y6-01A-21R-A239-07	0	0.0871711	0.00298709	0.187216	0	0.0275177	0.0473827	0.0187121	0.0160548	0	0	0.0583447	0.00194427	0.0701785	0.158074	0.141261	0.0326073	0	0.140532	0	0.0100165	0	0.31	0.0357023	1.07379
TCGA-D3-A8GD-06A-11R-A37K-07	0.155203	0	0.0507389	0.243577	0	0.0455389	0.123268	0.0276815	0.0783735	0.0179426	0	0	0	0.117304	0.0649256	0.0639136	0	0	0.0115347	0	0	0	0	0.319917	0.956043
TCGA-ER-A19F-06A-11R-A18S-07	0	0.000546425	0.0102302	0.144678	0	0.13666	0.0217006	0.0545623	0.0404138	0	0.00735223	0	0.00952025	0.29358	0.0796669	0.184987	0	0	0.0161024	0	0	0	0.19	0.0645731	1.07912
TCGA-EB-A5UN-06A-11R-A311-07	0	0.00461272	0.00899149	0.196898	0	0.15186	0.0423021	0.0330541	0	0	0.0140238	0.0173215	0	0.133035	0.0402169	0.0644472	0.0859727	0	0	0.0642781	0	0.142987	0.59	-0.00542913	1.09538
TCGA-D3-A3CE-06A-11R-A18S-07	0.00229284	0	0.111441	0.333709	0	0.0985064	0.0483313	0.0399394	0.0247355	0	0	0.0322167	0.0309556	0.0293281	0.0954991	0.113339	0.0215773	0	0.0181278	0	0	0	0.03	0.183571	1.02512
TCGA-WE-A8ZX-06A-11R-A37K-07	0.0060726	0	0.0264335	0.327146	0	0.0427731	0.199861	0.0386318	0	0	0.0761164	0	0.0369622	0.036981	0.0866696	0.0768033	0.0233526	0	0.0221969	0	0	0	0.17	0.0821158	1.06959
TCGA-Z2-AA3V-06A-11R-A39D-07	0.0439593	0	0.00492239	0.21546	0	0	0	0.0342786	0.0870782	0	0.00788735	0.0303057	0.00164012	0.363765	0.0541637	0.133739	0	0	0.0228012	0	0	0	0	0.469674	0.882458
TCGA-FS-A1ZU-06A-12R-A18T-07	0.0565014	0	0.00281143	0.0144574	0	0.0251166	0	0.0509536	0.00336522	0.000403308	0	0.0399593	0.0243093	0.371668	0.0580879	0.335809	0	0	0	0.0142139	0	0.00234353	0.01	0.234926	1.02183
TCGA-EE-A29L-06A-12R-A18S-07	0.0159381	0.0818507	0	0.0862802	0	0.255348	0.017044	0.113973	0	0	0	0	0	0.255413	0.0631289	0	0.0115137	0	0.0953264	0	0.00418397	0	0.42	0.0117984	1.09081
TCGA-D3-A3CF-06A-11R-A18T-07	0.131892	0.0426768	0.0741412	0.104285	0	0.108367	0.0499253	0.0717282	0.0614481	0	0	0.0500397	0.00160507	0.0964643	0.0484389	0.119705	0.00294782	0	0.0304048	0	0	0.00593057	0	0.325543	0.951331
TCGA-EE-A3AC-06A-11R-A18S-07	0.0478956	0	0.0198169	0.298062	0	0.0263788	0.0819463	0.0403652	0.059706	0	0.0149762	0	0.0501156	0.101239	0.105972	0.114811	0.0275497	0	0.0111659	0	0	0	0.03	0.176192	1.01871
TCGA-XV-AAZV-01A-11R-A40A-07	0	0.00747122	0	0.225948	0	0.101653	0.119145	0.0490941	0.0209971	0	0	0.0464173	0.0842095	0.0380175	0.0382129	0.180179	0.00401477	0.0104926	0.0741483	0	0	0	0.01	0.195092	1.00599
TCGA-ER-A19B-06A-11R-A18S-07	0.0501585	0	0.0132236	0.109766	0	0.0983221	0.0359673	0.0185671	0.0377025	0	0.0282958	0.00107475	0	0.492877	0.0155059	0.042615	0	0.0160176	0.0399069	0	0	0	0.18	0.0745424	1.09441
TCGA-GN-A26C-01A-11R-A18T-07	0.00426511	0.00427574	0.0366819	0.342323	0	0.0499846	0.0778093	0.0126496	0.0299694	0	0.0177866	0	0	0.140296	0.118197	0.165761	0	0	0	0	0	0	0.04	0.155765	1.03664
TCGA-D3-A2JG-06A-11R-A18T-07	0	0.0272655	0.0163866	0.153212	0	0.19751	0.0635916	0.0162514	0.0552126	0	0.0069026	0	0.044897	0.10421	0.106616	0.130288	0.0368049	0	0.0408509	0	0	0	0.21	0.0578154	1.0625
TCGA-EB-A44N-01A-11R-A266-07	0.213963	0	0	0.111788	0	0.0523597	0.0300388	0.0352268	0.0847805	0	0.0131805	0	0	0.202342	0.0831703	0.101245	0.027208	0	0.0266965	0	0	0.0180011	0.01	0.2666	0.977582
TCGA-GN-A4U7-06A-21R-A32P-07	0.0379004	0	0.00607697	0	0	0.0290738	0.00668971	0.0495671	0.0427832	0.0185214	0.00708767	0	0	0.655918	0.0310587	0.0587688	0	0	0.034434	0	0.0221207	0	0.32	0.0325471	1.17097
TCGA-EE-A2GD-06A-11R-A18T-07	0.0158357	0	0	0.0346994	0	0.214309	0.0722062	0	0	0	0.00464888	0.00511121	0.00736929	0.150885	0.0154811	0.350366	0.00850769	0.0441215	0.0594089	0	0	0.01705	0.26	0.0470467	1.0697
TCGA-DA-A1IA-06A-11R-A18S-07	0	0.0181574	0.00755782	0.122755	0	0.0907707	0.0138852	0.0791442	0.01808	0	0	0	0.0586615	0.197657	0.0247251	0.125823	0.0651433	0	0.163344	0	0.0142959	0	0.24	0.0492961	1.05855
TCGA-GN-A26D-06A-11R-A18T-07	0.129054	0	0.0338481	0.0861002	0	0.129634	0.0155831	0.0534179	0.0427924	0	0.016702	0	0	0.237509	0.0486716	0.206688	0	0	0	0	0	0	0.19	0.0662145	1.06689
TCGA-EE-A20F-06A-21R-A18S-07	0.0216761	0	0.0347905	0.233958	0	0	0.102837	0.068807	0.0478114	0	0	0.0192402	0.0262179	0.127808	0.108683	0.0861175	0.0889691	0	0.0330842	0	0	0	0.1	0.117609	1.03624
TCGA-EE-A29D-06A-11R-A18T-07	0.0457077	0	0	0.0262457	0	0.0389442	0.0065956	0.0319778	0.0168897	0.013085	0	0.0362923	0	0.563714	0.0289086	0.154797	0	0	0.0368422	0	0	0	0.09	0.127306	1.10031
TCGA-DA-A95W-06A-11R-A37K-07	0.0113517	0	0.00253357	0.270175	0	0.0556193	0.00859786	0.0334696	0.0189158	0	0	0.0856246	0	0.0972327	0.123026	0.19959	0.00760571	0	0.0862577	0	0	0	0.2	0.0638954	1.07476
TCGA-WE-A8K5-06A-11R-A37K-07	0	0.00364173	0	0.183011	0	0.119664	0.0174054	0.0602229	0.0379506	0	0	0.0185689	0	0.300388	0.0902121	0.134222	0.00511456	0	0.0295992	0	0	0	0.01	0.256058	0.991998
TCGA-D3-A5GN-06A-11R-A27Q-07	0.010401	0	0.0287911	0.200131	0	0.105104	0.0743408	0.0589994	0	0	0	0.0439236	0.016644	0.273371	0.103963	0.05864	0.00197017	0	0.023721	0	0	0	0.06	0.148243	1.03741
TCGA-EE-A20H-06A-11R-A18S-07	0	0.0265274	0	0.0351609	0	0.0896157	0	0.0400616	0.00419997	0	0	0.0478096	0	0.51361	0.116503	0.0596997	0.0196652	0	0.0471476	0	0	0	0	0.310817	0.983814
TCGA-FS-A1ZE-06A-11R-A18T-07	0.0669686	0	0.00256412	0.0782686	0	0.140497	0	0.0659327	0.0334011	0	0	0.0262258	0	0.21984	0.071972	0.188132	0.01131	0	0.0948876	0	0	0	0.39	0.0212456	1.07737
TCGA-FS-A1ZZ-06A-11R-A18S-07	0.111639	0	0.0124993	0.107362	0	0.213534	0	0.099947	0	0	0	0.012611	0.000152673	0	0.105372	0.243467	0	0.00365903	0.0897572	0	0	0	0.37	0.0240767	1.07756
TCGA-D9-A1X3-06A-11R-A18S-07	0	0.00709195	0	0	0	0.0602709	0	0.0159703	0.0234266	0	0.121787	0	0	0.481282	0.0145775	0.258788	0	0	0	0.0168063	0	0	0.32	0.0292942	1.14708
TCGA-FS-A4F0-06A-11R-A24X-07	0.0226243	0	0	0.0758403	0	0.189434	0	0.0165368	0.066066	0	0.114925	0	0.0691455	0.170201	0.0244803	0.0321166	0.000668825	0	0.20976	0	0.00820218	0	0.4	0.0195609	1.07778
TCGA-EE-A2MD-06A-11R-A18T-07	0.12171	0	0.137965	0.137902	0	0.0412764	0.0429133	0.0661037	0.0377822	0.00291233	0	0	0	0.231295	0.0685731	0.0940267	0.00482756	0	0.0127122	0	0	0	0	0.357837	0.938808
TCGA-ER-A2ND-06A-11R-A18T-07	0.0656211	0	0.000551203	0.177377	0	0.0764912	0.0283996	0.0736712	0.0275493	0	0	0.0164049	0.00500689	0.0922854	0.199861	0.19729	0	0	0.0169984	0	0	0.0224923	0.22	0.0562287	1.0849
TCGA-XV-A9W2-01A-11R-A39D-07	0.0021062	0	0.00132366	0.0659212	0	0.099803	0.0627713	0.0929393	0	0	0	0.0392442	0.003979	0.0540159	0.224363	0.112179	0.094636	0	0.133359	0	0	0.0133596	0.09	0.120977	1.052
TCGA-BF-A9VF-01A-11R-A37K-07	0	0.0728541	0.0284074	0.0486234	0	0.00653126	0.00180814	0.0894087	0	0.0160669	0.0354368	0	0	0.284657	0.00319706	0.136121	0.0229274	0	0.242633	0	0.0113279	0	0.05	0.149035	1.03096
TCGA-BF-AAP8-01A-11R-A40A-07	0	0	0.0416109	0.209472	0	0.13887	0	0.0462619	0.0345836	0	0	0.0695424	0	0.121057	0.0295913	0.29473	0	0	0.0142806	0	0	0	0.15	0.0920603	1.06059
TCGA-D3-A3CB-06A-11R-A18S-07	0.0466144	0	0.0650997	0.232324	0	0	0.0323094	0.0593685	0.0585084	0	0	0.0155014	0	0.259919	0.0680227	0.102951	0.0166812	0	0.0427006	0	0	0	0.01	0.245918	0.987802
TCGA-D3-A2JB-06A-11R-A18T-07	0.177411	0.088064	0.0779658	0.126619	0	0.116165	0.025526	0.0894657	0.033266	0	0	0.0187053	0	0.117457	0.0589366	0.0565193	0	0	0.0138991	0	0	0	0	0.406152	0.916434
TCGA-FW-A5DY-06A-11R-A311-07	0.375558	0.0347269	0.0829652	0.111605	0	0.108605	0.0244934	0.0129977	0.0451028	0	0.00880178	0	0.000784955	0.103162	0.0373428	0.0388148	0	0	0.0150397	0	0	0	0	0.620964	0.784872
TCGA-DA-A1HV-06A-21R-A18S-07	0.0318175	0	0.0145746	0.180509	0	0.163992	0.0152477	0.0644353	0.0283238	0	0	0.0332616	0.0207803	0.131695	0.142466	0.104363	0.0146254	0	0.0539092	0	0	0	0.01	0.199301	1.01219
TCGA-EB-A6R0-01A-12R-A32P-07	0.00186123	0	0.000268354	0.472189	0	0	0.155282	0.0377716	0.0251757	0	0	0.0126987	0.0242135	0	0.169713	0.0841803	0	0	0.0166471	0	0	0	0.06	0.144359	1.07086
TCGA-EE-A2GC-06A-11R-A18T-07	0.0343803	0	0.0619731	0.359475	0	0.0508219	0.0406371	0.0740588	0.021256	0	0	0.00781464	0.0265561	0	0.100024	0.206324	0	0	0.0166781	0	0	0	0.02	0.188546	1.0211
TCGA-EE-A3J5-06A-11R-A20F-07	0.0112563	0	0.0465187	0.302788	0	0	0.0384449	0.058929	0.0821858	0	0	0.0174585	0.0270899	0.110054	0.131636	0.120577	0.0207287	0	0.0323331	0	0	0	0.04	0.154485	1.03237
TCGA-D9-A3Z4-01A-11R-A239-07	0.048411	0	0.00110989	0.161802	0	0.16457	0.0503898	0.0546703	0.0479382	0	0.013972	0	0	0.0889218	0.0994359	0.210698	0.0289519	0	0.0291295	0	0	0	0.04	0.154675	1.026
TCGA-EE-A2GH-06A-11R-A18T-07	0.0143667	0	0.0409501	0.397188	0	0	0.0978782	0.0568705	0.0276652	0	0	0.0411652	0.0146706	0.126477	0.0660864	0.0554678	0.0141237	0	0.0470904	0	0	0	0.09	0.123947	1.05228
TCGA-XV-AAZY-01A-12R-A40A-07	0.0305656	0	0	0.309518	0	0.0428707	0.0146008	0.0297761	0.120994	0	0	0.0410906	0.0392621	0.11914	0.0458317	0.174895	0.00334214	0	0.0281131	0	0	0	0.11	0.109622	1.05525
TCGA-ER-A19S-06A-11R-A18U-07	0.017519	0	0.0116209	0.384555	0	0	0.0774539	0.0750054	0.0433888	0.0448757	0	0	0	0.212125	0.075771	0.0516968	0	0	0	0.0059888	0	0	0.14	0.0960248	1.07577
TCGA-3N-A9WC-06A-11R-A38C-07	0.0432743	0	0.00755667	0.285258	0	0.160782	0.0224558	0.0930733	0.0204832	0	0	0.0574078	0.0132114	0.0510804	0.175411	0.0438561	0.00984433	0	0.0163063	0	0	0	0.01	0.203658	1.03543
TCGA-EE-A29P-06A-11R-A18T-07	0.00675096	0	0.00891717	0.464449	0	0.0457896	0.0352405	0.0768636	0.0526732	0	0	0.00115254	0.0221482	0.0973949	0.0780329	0.103165	0.00686015	0	0.000562881	0	0	0	0.02	0.193551	1.03693
TCGA-GN-A4U3-06A-11R-A32P-07	0.0790715	0	0.0175296	0.0980475	0	0.0393124	0	0.0750808	0	0	0	0.0438067	0	0.263472	0.0534919	0.293422	0	0	0.0367653	0	0	0	0.29	0.0442514	1.08255
TCGA-FS-A1ZN-01A-11R-A18T-07	0.00454556	0.00452486	0	0.0218281	0	0	0.00121685	0.00530231	0.0282718	0.000278719	0.12047	0	0	0.588984	0	0.126828	0	0	0	0.0977495	0	0	0.21	0.0583903	1.15706
TCGA-FS-A1Z3-06A-11R-A18T-07	0.0037837	0.0114245	0	0.06907	0	0.252286	0.0717828	0.0216802	0.0328087	0	0	0.00557287	0.000742134	0.139346	0.103579	0.208322	0.013543	0	0.0660592	0	0	0	0.53	-0.00244	1.08833
TCGA-BF-A3DN-01A-11R-A20F-07	0.00570776	0	0	0.0856327	0	0.218471	0.0372872	0.0190269	0.00411943	0	0.000878323	0.00159634	0.018631	0.0584972	0.0984805	0.23185	0.065328	0.000336951	0.154157	0	0	0	0.47	0.00171763	1.07705
TCGA-YD-A89C-06A-11R-A37K-07	0.032715	0	0.0111394	0.0964217	0	0.102912	0.0534225	0.0917626	0.0280363	0	0.0186256	0	0.0758924	0.200013	0.0502433	0.237996	0	0	0	0	0	0.000820044	0.32	0.0298557	1.07708
TCGA-ER-A19M-06A-61R-A239-07	0.0114377	0	0.00965483	0.315511	0	0.0951674	0.0447232	0.0573026	0.00733669	0	0	0.0321484	0.0131724	0.161064	0.102266	0.0927605	0.00995942	0	0.0474963	0	0	0	0.01	0.267211	0.984273
TCGA-FS-A1ZM-06A-12R-A18S-07	0.000482924	0	0.000266104	0.276149	0	0	0.174944	0.0388419	0	0	0.0396617	0	0	0.272594	0.0364734	0.130241	0.0020978	0	0.0282479	0	0	0	0.01	0.272415	0.979882
TCGA-EE-A181-06A-11R-A18S-07	0.0216705	0.0150484	0.0372097	0.294831	0	0.0515701	0.0479693	0.0419977	0.0481983	0	0	0.0347852	0.012166	0.234691	0.0870207	0.0606401	0.00356513	0	0.00863687	0	0	0	0.1	0.116105	1.05398
TCGA-EE-A3AD-06A-11R-A18S-07	0.00809995	0.00567003	0	0.0994649	0	0.0768149	0.0474456	0.1071	0.023341	0	0.0520416	0	0.0265911	0.293537	0.0544727	0.205421	0	0	0	0	0	0	0.39	0.0202338	1.09545
TCGA-EE-A3AA-06A-11R-A18S-07	0.147552	0.0234261	0.0182285	0.123788	0	0.157074	0	0.135518	0.0451415	0	0	0.00138992	0	0.156389	0.0965428	0.0613605	0.0260055	0	0.00758388	0	0	0	0	0.464188	0.884899
TCGA-RP-A6K9-06A-41R-A352-07	0.0084862	0	0.0258025	0.409262	0	0.0432909	0.045782	0.0443629	0.012725	0	0	0.0204694	0.0270772	0	0.0528063	0.251046	0.0106773	0	0.0482122	0	0	0	0.16	0.0914737	1.06378
TCGA-EE-A2GM-06B-11R-A18S-07	0	0.00515751	0	0.151196	0	0	0	0	0	0.00645895	0	0.0426729	0.04652	0.100127	0.162819	0.240275	0.0424608	0	0.202312	0	0	0	0.4	0.0178796	1.09126
TCGA-EB-A3XF-01A-31R-A239-07	0	0	0.00133107	0.11643	0	0.0561868	0.11305	0.0260818	0	0	0.0483385	0	0.12426	0.040225	0.178719	0.232955	0.00574206	0.0112053	0.0454747	0	0	0	0.21	0.0571943	1.07124
TCGA-WE-AAA4-06A-12R-A38C-07	0.00369931	0	0	0.447129	0	0	0.0605472	0.0212482	0.042212	0	0.113968	0	0.0628708	0.0652782	0.0533866	0.124353	0.00530696	0	0	0	0	0	0	0.389279	0.930398
TCGA-WE-A8ZN-06A-11R-A37K-07	0.0160847	0.000546859	0.00483511	0.292832	0	0.0700798	0.125355	0.0291184	0.0163849	0	0	0.0262578	0	0.130814	0.0996731	0.12084	0.0163357	0	0.050843	0	0	0	0	0.354508	0.939109
TCGA-EE-A29R-06A-11R-A18T-07	0.0581567	0	0.00632324	0.125099	0	0.194777	0	0.0187378	0	0	0	0.00860816	0	0.273665	0.0518181	0.113974	0.000846872	0	0.131952	0	0.0160417	0	0.18	0.0806216	1.05731
TCGA-EB-A3XE-01A-12R-A239-07	0.00790872	0	0.000818317	0.269929	0	0.071913	0.00941677	0.0183156	0.0720782	0	0	0.0144646	0.0109482	0.103262	0.112177	0.201713	0.0328626	0	0.0741939	0	0	0	0.12	0.107054	1.0494
TCGA-EB-A550-01A-61R-A27Q-07	1.62087e-05	0	0.0104636	0.0755607	0	0.129472	0.0419209	0.0872009	0.023122	0	0.00902693	0	0	0.423042	0.0567571	0.103194	0.00981588	0	0.0199085	0	0	0.0104993	0.13	0.10133	1.07575
TCGA-WE-AAA3-06A-11R-A38C-07	0.00959466	0	0.00146321	0.342026	0	0.0296554	0.0355408	0.0256894	0.0261822	0	0	0.0413127	0.00569444	0.117065	0.0887598	0.221124	0.0230755	0	0.032816	0	0	0	0.16	0.0873369	1.06385
TCGA-GN-A8LL-06A-21R-A37K-07	0.0686321	0	0.0563593	0.294589	0	0.0876491	0.018125	0.0585887	0.0290063	0	0	0.0349972	0.00232464	0.204472	0.0238795	0.114747	0	0	0.00662947	0	0	0	0.11	0.110672	1.05639
TCGA-FS-A1ZQ-06A-11R-A18U-07	0.156539	0	0.0255153	0.137778	0	0.0388376	0	0.0487637	0.0890426	0	0	0.0299195	0.0214924	0.214038	0.0410719	0.126143	0.0355125	0	0.0353475	0	0	0	0.14	0.0959757	1.04807
TCGA-FS-A1ZJ-06A-12R-A18S-07	0.0348283	0	0.0035252	0.345165	0	0.0514825	0.0867326	0.0789784	0.0293529	0	0	0.0217074	0.00657267	0	0.0803452	0.260394	0.000915728	0	0	0	0	0	0.07	0.131782	1.04996
TCGA-EB-A4OZ-01A-12R-A266-07	0.0294695	0	0	0.33353	0	0	0.0752357	0.0402656	0.0777523	0	0	0.0781669	0	0.121273	0.0748449	0.0770644	0.0172354	0	0.0692954	0	0	0.00586683	0	0.332875	0.953051
TCGA-EB-A4P0-01A-41R-A266-07	0	0.0544699	0	0.298987	0	0	0	0.0395208	0.0204748	0	0	0.0848809	0	0.0621098	0.105351	0.172912	0.01038	0	0.150913	0	0	0	0.32	0.0317565	1.08214
TCGA-D3-A1Q9-06A-11R-A18T-07	0.00501124	0	0.0333536	0.241114	0	0.150357	0.0710015	0.0152199	0.0243452	0	0.041763	0	0	0.242072	0.0561949	0.115278	0	0	0	0.00428982	0	0	0.13	0.0971445	1.06177
TCGA-EE-A2ML-06A-11R-A18S-07	0.0877682	0	0	0.338798	0	0.0429614	0.0666506	0.104059	0.056671	0	0	0	0.0339472	0	0.108309	0.14193	0.0185555	0	0.000349529	0	0	0	0.18	0.0763837	1.07851
TCGA-DA-A3F8-06A-11R-A20F-07	0.0368945	0	0.0176248	0.54646	0	0	0.143273	0.0286108	0.0296086	0	0.00142776	0.00411171	0.0349929	0.000592925	0.0863092	0.0647193	0.00289685	0	0.00247774	0	0	0	0.01	0.296746	0.988561
TCGA-D3-A3MR-06A-11R-A21D-07	0.039618	0.0047815	0.0366798	0.272483	0	0	0.113917	0.0612904	0.0589943	0	0	0.0151554	0	0.226656	0.0767585	0.0536795	0.00894679	0	0.0310395	0	0	0	0.02	0.184843	1.01612
TCGA-GN-A26A-06A-11R-A18T-07	0	0.00337575	0.0018373	0.0888571	0	0.0892429	0.0510316	0	0	0	0.0516739	0	0	0.561288	0.0600289	0.0766241	0	0	0	0.0147895	0	0.00125066	0	0.55825	0.830294
TCGA-ER-A2NE-06A-21R-A18T-07	0	0	0.0489202	0.0188595	0	0.0233073	0	0.2269	0	0.0126039	0.0892501	0	0.0869886	0.164709	0.0417839	0.0802347	0	0	0	0.0792355	0.0797159	0.0474917	0.39	0.0202079	1.07418
TCGA-FS-A1ZT-06A-11R-A18U-07	0.0453675	0	0.025618	0.32536	0	0.0646894	0.109442	0.0342495	0.0438379	0	0.0117104	0	0.00907456	0.112948	0.0891388	0.0836229	0.022067	0	0.0228735	0	0	0	0.09	0.119598	1.04802
TCGA-FS-A1ZG-06A-11R-A18T-07	0.0669984	0	0.00212668	0.0716974	0	0.116296	0.0566923	0.0460667	0	0	0.0144265	0.0200572	0.0211175	0.0300918	0.0840623	0.350274	0.0766138	0	0.0434799	0	0	0	0.69	-0.0146507	1.08354
TCGA-DA-A1I2-06A-21R-A18U-07	0.034985	0	0.00591972	0.141026	0	0.0943041	0.0581448	0.0583288	0.0335591	0	0.000328819	0.00428134	0	0.155704	0.263322	0.0840098	0	0	0.0660867	0	0	0	0.01	0.261438	1.00099
TCGA-EE-A2MP-06A-11R-A18S-07	0.00897789	0	0.00282132	0.4043	0	0.0285153	0.0315345	0.0565335	0.0284306	0	0	0.0417798	0.0213362	0.0991346	0.0777638	0.183051	0.00463837	0	0.0111829	0	0	0	0.02	0.184253	1.02963
TCGA-EE-A3JE-06A-11R-A20F-07	0.0229854	0.0153023	0.028387	0.396358	0	0.0240974	0.114937	0.0753179	0.0248976	0	0	0	0	0.154572	0.0641083	0.0630771	0.00912448	0	0.000546215	0.00126757	0.00502237	0	0.01	0.198086	1.02117
TCGA-GF-A3OT-06A-23R-A239-07	0.0218	0	0.00393797	0.172896	0	0.0904577	0.0733374	0.0347297	0.00621677	0	0.0117128	0	0	0.294601	0.0783893	0.151399	0.000940558	0	0	0.0571099	0	0.00247132	0.01	0.253188	0.990102
TCGA-DA-A1HY-06A-11R-A18T-07	0.0640402	0	0.0178807	0.0238206	0	0.0576614	0.00705325	0.0405882	0.0110514	0	0	0.0154263	0	0.65416	0.02026	0.0880579	0	0	0	0	0	0	0	0.479301	0.894592
TCGA-EE-A3AF-06A-11R-A18S-07	0	0.033126	0	0.293925	0	0.00737155	0.0283281	0.0476448	0.00150574	0	0	0.0256376	0.0247526	0.189352	0.0741682	0.215588	0.0190732	0	0.0309897	0	0.00853776	0	0.23	0.051853	1.07278
TCGA-GN-A4U8-06A-11R-A32P-07	0.0855273	0	0.0437605	0.242587	0	0.0621384	0.107686	0.0633934	0.0208509	0	0	0.00310392	0.0167634	0.145406	0.0785428	0.0818862	0.0290205	0	0.0193346	0	0	0	0.01	0.230036	0.991896
TCGA-D3-A1Q6-06A-11R-A18T-07	0.0272408	0	0.0139013	0.0659216	0	0.370221	0.0592791	0.00956947	0	0.00394576	0.0055294	0	0	0.12761	0.04237	0.155668	0.0277415	0.0220028	0	0.0131929	0	0.0558069	0.17	0.0810879	1.05752
TCGA-FS-A1YW-06A-11R-A18T-07	0.132061	0.0386308	0	0.141733	0	0.168717	0.0263751	0	0.00311735	0.00884934	0	0	0.0335577	0.0937266	0.0974805	0.148549	0.0111286	0	0.0960726	0	0	0	0.21	0.0586794	1.05653
TCGA-D3-A2JD-06A-11R-A18T-07	0.266762	0	0.10027	0.192795	0	0.00916054	0.00168044	0.02174	0.164144	0	0	0.0496733	0	0.100367	0.00846326	0.0727761	0	0	0.0121687	0	0	0	0	0.4445	0.898653
TCGA-IH-A3EA-01A-11R-A20F-07	0	0.00917753	0.00203547	0.10491	0	0.0788595	0.0148072	0.033662	0.0425565	0	0	0.0412152	0.0528843	0.216274	0.00718684	0.258126	0.0955591	0	0	0.0427462	0	0	0.18	0.080644	1.06398
TCGA-D9-A6EG-06A-12R-A32P-07	0.000143139	0.00348863	0.00053727	0	0	0.0877907	0.00708911	0.0291357	0.0178932	0.00491659	0.0387523	0	0	0.570443	0	0.209343	0	0	0.0171661	0	0.0133013	0	0.19	0.0676061	1.14625
TCGA-ER-A19A-06A-21R-A18U-07	0.00601704	0	0	0.192926	0	0.118785	0.0614411	0.0418038	0.0259978	0	0.0331759	0	0	0.236444	0.0778073	0.158787	0.00144248	0	0.0453718	0	0	0	0	0.614111	0.804889
TCGA-ER-A42L-06A-11R-A24X-07	0.0172398	0	0.0266937	0.384318	0	0.000185117	0.128363	0.0395964	0.0349451	0	0	0.0208407	0.0749288	0	0.0653169	0.159158	0.0199503	0	0.0280049	0	0.000458857	0	0.02	0.188065	1.0168
TCGA-EE-A29E-06A-11R-A18T-07	0.0260019	0	0.0199701	0.0543382	0	0	0.0351165	0.120357	0	0.00863876	0.034232	0	0	0.223541	0.104666	0.242375	0	0	0	0.0292968	0	0.101467	0.32	0.0333685	1.08785
TCGA-YG-AA3N-01A-11R-A38C-07	0.0357137	0	0.00999909	0.515391	0	0.0202654	0	0.104164	0.0692117	0	0	0.0424935	0.035992	0.0376143	0.0360441	0.0814213	0.00632911	0	0.00536049	0	0	0	0.01	0.253279	1.01952
TCGA-EE-A2MR-06A-11R-A18S-07	0.0698406	0.0826497	0.0136693	0.196872	0	0.162051	0.0317223	0.0537754	0.0624343	0	0	0	0	0.117882	0.0662611	0.122184	0.00548688	0	0.0140107	0	0	0.00116211	0	0.546643	0.841942
TCGA-D3-A3ML-06A-11R-A21D-07	0.112189	0	0.0061344	0.0993838	0	0.195777	0.0366423	0.07361	0.0184927	0	0	0.0122644	0	0.127212	0.0640108	0.227874	0	0	0.0264098	0	0	0	0.57	-0.00422533	1.0877
TCGA-EB-A24D-01A-11R-A18T-07	0.073371	0	0.12526	0.207532	0	0.19736	0.0275294	0.0697446	0.0461861	0	0	0	0.0157782	0.0330707	0.0768609	0.0955643	0.0148169	0	0.0169259	0	0	0	0.01	0.255659	0.991518
TCGA-D3-A2JP-06A-11R-A18S-07	0.0149402	0	0.00688341	0.308483	0	0.0907174	0.0825793	0.0363387	0	0	0	0.0653053	0.0224285	0.0657665	0.141756	0.0470698	0.0266845	0	0.0910477	0	0	0	0.01	0.213734	1.01298
TCGA-EE-A3AG-06A-31R-A18S-07	0.0424737	0	0.00176323	0.0772264	0	0.0567359	0.00196533	0	0.00408638	0	0.00440227	0	0	0.759202	0.0167375	0.035407	0	0	0	0	0	0	0	0.454479	0.92998
TCGA-EE-A2MT-06A-11R-A18S-07	0.0487636	0	0.0414342	0.16914	0	0.0654356	0.0502451	0.124947	0.00613051	0.00295451	0	0.0337379	0.00256707	0.128623	0.0793816	0.147975	0.0656779	0	0.0329875	0	0	0	0.05	0.150039	1.02244
TCGA-D3-A5GR-06A-11R-A27Q-07	0.0387624	0.168082	0.0949644	0.0595913	0	0.116041	0.0234066	0.0305324	0.038589	0	0	0.0262945	0	0.306044	0.0482424	0.0350009	0	0	0.0144497	0	0	0	0	0.416519	0.910455
TCGA-EE-A2M6-06A-12R-A18S-07	0.0276813	0	0.00481377	0.0839098	0	0.0222465	0.0211382	0.0365988	0.00246492	0	0	0.00935119	0.0140468	0.502213	0.0591236	0.111238	0.101671	0	0	0	0.0035032	0	0	0.387319	0.939815
TCGA-ER-A197-06A-32R-A18S-07	0	0.00709154	0.00582894	0.443134	0	0.00635723	0.0602844	0.0853183	0.0239584	0.00514485	0	0	0.0258773	0.000592264	0.0788218	0.217843	0.00418259	0	0	0.0226847	0	0.0128811	0	0.352762	0.946041
TCGA-EE-A2GP-06A-11R-A18S-07	0.0156942	0	0	0.037748	0	0.155201	0.0217432	0.024535	0.0239898	0	0.0115513	0	0.0417426	0.206357	0.073952	0.311399	0.0275491	0	0.0485385	0	0	0	0.19	0.0709197	1.0668
TCGA-ER-A19Q-06A-11R-A18U-07	0.0081623	0	0.000862614	0.122356	0	0.0726488	0.0111977	0.0247151	0.0290812	0.00645554	0	0.0288181	0	0.398243	0.059416	0.169826	0.0125538	0	0.055664	0	0	0	0.1	0.111203	1.06965
TCGA-FS-A1Z0-06A-11R-A18T-07	0.049362	0	0.0056873	0.297398	0	0	0.0784092	0.0597853	0.0355386	0	0	0.00116909	0.00665273	0.179735	0.0751632	0.160298	0.0379546	0	0.0128469	0	0	0	0.01	0.257539	0.982617
TCGA-EE-A2GN-06A-11R-A18S-07	0.0305976	0	0.0094829	0.0768986	0	0.0408089	0.00212305	0.078088	0.0214009	0	0.0102496	0.00586519	0	0.416326	0.0768506	0.198671	0	0	0.0326375	0	0	0	0.01	0.195743	1.03388
TCGA-WE-A8K6-06A-11R-A37K-07	0.00268445	0.00165567	0	0	0	0	0	0.0326723	0.0474634	0.0399322	0.0343903	0	0	0.658516	0.0278824	0.143539	0	0	0.00500011	0	0.00626428	0	0.01	0.302089	1.0246
TCGA-D3-A1QA-07A-11R-A37K-07	0.0229459	0.00426131	0.0200561	0.221345	0	0.0337794	0.0608881	0.0329374	0.0168661	0	0	0.0118455	0	0.236589	0.0933196	0.16021	0.0156888	0	0.0605251	0	0.00874322	0	0.13	0.097703	1.05016
TCGA-BF-A5EQ-01A-21R-A27Q-07	0.0623472	0	0.0272251	0.160812	0	0.157346	0.0530165	0.0377019	0.00532666	0.0302688	0	0.0426293	0.0152825	0.0710959	0.099882	0.144973	0.0137773	0	0.0783159	0	0	0	0.07	0.135861	1.03009
TCGA-EB-A3HV-01A-11R-A21D-07	0.000419896	0	0	0.0469438	0	0.118842	0	0.0225368	0.0316314	0	0	0.00488197	0.0189908	0.216903	0.033216	0.276987	0.0715751	0	0.14097	0	0	0.016102	0.07	0.137053	1.03714
TCGA-D3-A8GO-06A-11R-A37K-07	0.295674	0	0.239399	0.116002	0	0	0.0266278	0.0342931	0.0511003	0	0	0.000655113	0	0.142162	0.0480019	0.0431057	0	0	0	0	0	0.00297915	0	0.550818	0.837017
TCGA-EE-A2GT-06A-12R-A18S-07	0.195202	0	0.0704652	0.234148	0	0.0155708	0	0.0738363	0.0803288	0	0	0.0163856	0.00965477	0.114653	0.0172241	0.135066	0.0162837	0	0.0211801	0	0	0	0	0.450916	0.891809
TCGA-FS-A4F9-06A-11R-A24X-07	0.139833	0	0.0659875	0.0828004	0	0.0712303	0.044744	0.0489395	0	0	0	0.012072	0	0.0647474	0.0659029	0.341291	0.0112135	0	0.0512378	0	0	0	0.37	0.0242454	1.07292
TCGA-EB-A431-01A-11R-A266-07	0.0944024	0	0.00721263	0.0794181	0	0.0713957	0.0861758	0.066017	0.00992331	0	0	0.0383054	0.00337026	0.18182	0.0832715	0.197264	0	0.0369565	0	0	0	0.0444673	0.4	0.0175714	1.07853
TCGA-FR-A3R1-01A-11R-A239-07	0.0271837	0	0.0589968	0.375276	0	0	0.100416	0.0839686	0.0189554	0	0	0.0305626	0.00362778	0	0.0575545	0.217854	0.0126818	0	0.0129227	0	0	0	0.06	0.147724	1.03892
TCGA-W3-AA1R-06A-11R-A39D-07	0.0311798	0	0.036015	0.302146	0	0.0990519	0.138939	0.0991406	0	0	0	0.0354874	0.0219713	0.0618514	0.0674725	0.0976503	0.00215494	0	0.00694012	0	0	0	0.1	0.118013	1.05576
TCGA-D9-A6E9-06A-12R-A311-07	0.0168778	0	0.0041826	0.423672	0	0	0.13269	0.0771658	0.0247271	0	0	0.0203419	0	0.156287	0.06655	0.0639866	0.0101009	0	0.00341746	0	0	0	0.01	0.267197	0.992152
TCGA-D3-A3MV-06A-11R-A21D-07	0	0	6.74414e-05	0	0	0.0882916	0	0.00375822	0.0343394	0	0.0993817	0	0.0245011	0.614084	0.0056924	0.0880654	0.00446387	0	0.00791843	0	0.0294361	0	0.01	0.238827	1.04669
TCGA-ER-A19P-06A-11R-A18S-07	0.033575	0.0445383	0.0622451	0.34897	0	0.0329462	0.0219295	0.0629895	0.0827172	0	0	0.0207033	0.00740329	0.092461	0.0647137	0.107107	0.00807946	0	0.00962202	0	0	0	0.01	0.269994	0.984606
TCGA-EB-A5VU-01A-21R-A32P-07	0.0151216	0.00609648	0	0.0966258	0	0.0665322	0	0.0262409	0	0	0	0.00544448	0.0589679	0.0842797	0.0603921	0.341979	0.0508781	0	0.187442	0	0	0	0.37	0.0240212	1.07466
TCGA-BF-A3DL-01A-11R-A20F-07	0.00349911	0	0	0.169336	0	0.107266	0.041367	0.0356789	0.0337504	0	0.0704959	0.0151113	0.0146149	0.243504	0.0618867	0.18917	0.00335386	0	0.0109672	0	0	0	0.28	0.0449765	1.08295
TCGA-EE-A29S-06A-11R-A18T-07	0.00358318	0	0.00647853	0.224868	0	0.0454943	0.033568	0.0468231	0.0555659	0	0	0	0.00793667	0.334228	0.0655935	0.126857	0.0157587	0	0.0332454	0	0	0	0	0.328566	0.95605
TCGA-EE-A2GI-06A-11R-A18T-07	0.0335183	0	0.0846237	0.38719	0	0	0.0733261	0.0570604	0.059694	0	0	0.0259441	0.00341188	0.0843763	0.113895	0.0481154	0.0124716	0	0.0163734	0	0	0	0.01	0.204862	1.02093
TCGA-EB-A44Q-06A-11R-A266-07	0.0488306	0	0.0184722	0.311165	0	0.0442475	0.0227455	0.0496617	0.122533	0	0	0.0363853	0.00750355	0.116486	0.0932716	0.105538	0	0	0.0231602	0	0	0	0.01	0.293696	0.973701
TCGA-GF-A6C8-06A-12R-A311-07	0.0314682	0.00175809	0	0.157775	0	0.0491586	0.132038	0	0.0095499	0	0	0.0440526	0.0254102	0.147933	0.189077	0.143107	0.00997528	0	0.0586971	0	0	0	0.01	0.271361	0.980692
TCGA-DA-A960-01A-11R-A37K-07	0	0.0394285	0	0.0325116	0	0.0477433	0.00804901	0.0521149	0.000901702	0	0.114881	0	0	0.235373	0.0393801	0.144938	0.0391231	0	0.236108	0	0.00944789	0	0.32	0.030808	1.07526
TCGA-FR-A8YE-06A-11R-A37K-07	0.120046	0.12322	0.0067508	0.11943	0.062963	0.0781829	0.0434282	0.0645547	0.076661	0	0	0.0432167	0.00987459	0.102846	0.0357324	0.0892295	0.0175919	0	0.00158189	0	0	0.00469018	0	0.53464	0.847833
TCGA-ER-A42H-01A-11R-A24X-07	0	0.0417888	0.00291178	0.060533	0	0.185895	0.000249451	0.0285242	0	0	0	0	0.0101309	0	0	0.552451	0.00106952	0	0.107542	0	0.00890429	0	0.32	0.0317938	1.08619
TCGA-EB-A4IS-01A-21R-A266-07	0.0999945	0.0605199	0.0814963	0.248009	0	0.0552869	0.00770118	0.0601015	0.09021	0	0	0.0483018	0.00427158	0.0942741	0.0642239	0.0721935	0	0	0.0129417	0	0	0.000474489	0	0.34712	0.946639
TCGA-W3-AA21-06A-11R-A38C-07	0.0764163	0	0	0.261778	0	0.065485	0.00520206	0.0648267	0.0741813	0	0	0.116149	0.00763592	0.0927597	0.0866102	0.0434946	0.00480914	0	0.100651	0	0	0	0.19	0.068758	1.08187
TCGA-D3-A2JC-06A-11R-A18T-07	0.00814065	0.00593903	0.00122323	0.149306	0	0.178219	0.0497794	0.0544359	0.0436795	0	0	0.00988152	0.049135	0.250485	0.0818938	0.0903708	0.0145263	0	0.0129845	0	0	0	0.06	0.14541	1.03667
TCGA-EE-A20C-06A-11R-A18S-07	0.0927203	0	0.0111851	0.0419276	0	0.052802	0.0296474	0.019284	0.00288451	0.0113492	0	0.00553414	0.0939973	0.254957	0.00743808	0.271852	0.0351298	0.00769004	0.0616012	0	0	0	0.2	0.0609786	1.07188
TCGA-FS-A1ZA-06A-11R-A18T-07	0.112214	0	0.00809386	0.111131	0	0.130516	0.0207565	0.0760917	0	0	0.0153691	0.000256858	0	0.230147	0.156958	0.12148	0.0122192	0	0.00476682	0	0	0	0.02	0.191142	1.01902
TCGA-W3-AA1W-06A-11R-A38C-07	0.037234	0	0.0047776	0.429611	0	0.00367391	0.0973479	0.0826781	0.043828	0	0	0.00294044	0	0.0919899	0.105705	0.0893777	0.0108364	0	0	0	0	0	0	0.421881	0.910405
TCGA-EE-A2A6-06A-11R-A18T-07	0.0312519	0.0477998	0.0490881	0.346246	0	0	0.115192	0.0703103	0.0603256	0	0.0274453	0.0204465	0.0191498	0.076948	0.0649278	0.0422472	0.0112725	0	0.0173495	0	0	0	0.01	0.238937	0.999571
TCGA-GN-A263-01A-11R-A18T-07	0	0.056475	0	0	0	0.242002	0.0299323	0.0227152	0	0.0225631	0.0173657	0	0.0189605	0.0445936	0.174192	0.249096	0.0255031	0	0.0905253	0	0.00607576	0	0.38	0.0229702	1.08041
TCGA-DA-A3F5-06A-11R-A20F-07	0	0.00274645	0.00204123	0.0455433	0	0.0343777	0.00321489	0	0.0107944	0.0306913	0.0983211	0	0	0.425716	0	0.0170819	0	0.0226295	0	0.159311	0	0.147531	0.01	0.234986	1.02851
TCGA-FR-A2OS-01A-11R-A21D-07	0.000572212	0	0.00145294	0	0	0.0430331	0.00227616	0.00890549	0.0267687	0	0.0758151	0	0	0.607555	0	0.138131	0	0	0	0.0954907	0	0	0.13	0.0982938	1.14097
TCGA-EE-A2GB-06A-11R-A18T-07	0.0221222	0	0.00239479	0.0879755	0	0.120586	0.069755	0.0721622	0	0	0.0188322	0	0	0.2251	0.130642	0.209444	0.0220028	0	0.018983	0	0	0	0.42	0.0122655	1.09341
TCGA-DA-A1I7-06A-22R-A18S-07	0.0369057	0	0.0135532	0.104923	0	0.117746	0.0135177	0.0546956	0.0418945	0	0	0.00652484	0	0.416505	0.0751798	0.107231	0	0	0.0113234	0	0	0	0	0.389392	0.928492
TCGA-EB-A3XD-01A-22R-A239-07	0.0503732	0	0	0.180335	0	0.128457	0.0140671	0	0.0653685	0	0.00857425	0.00041974	0	0.236526	0.0545644	0.134042	0.0699201	0	0.0573528	0	0	0	0.03	0.182114	1.01448
TCGA-D3-A2JN-06A-11R-A18S-07	0.00662946	0.0600615	0.0748064	0.261279	0	0	0.134775	0.0306957	0.0692996	0.0376086	0	0	0	0.0921293	0.124944	0.0185048	0.0600562	0	0.0292109	0	0	0	0.01	0.240521	0.991791
TCGA-DA-A1I1-06A-12R-A18U-07	0.017009	0.00118058	0	0.0954293	0	0.143658	0.0539827	0.022427	0.0165307	0	0.00586616	0	0	0.318827	0.152886	0.1309	0.00767775	0	0.0284885	0	0.00117916	0.00395885	0.05	0.152159	1.04497
TCGA-WE-A8ZQ-06A-41R-A37K-07	0.000155386	0.00792278	0	0.0321688	0	0.180503	0	0.0258086	0.0119515	0	0.198058	0	0.0624025	0.353259	0.00972357	0.0941657	0.00666359	0	0.0172177	0	0	0	0.09	0.121362	1.06115
TCGA-D3-A3C8-06A-12R-A18S-07	0	0.0332043	0	0.532936	0	0	0.165343	0.0659694	0.0218208	0.0104358	0	0.00988995	0.0032085	0.0229282	0.0666847	0.0369511	0.0178594	0	0.0080369	0	0	0.00473196	0	0.460583	0.893494
TCGA-EE-A3J7-06A-11R-A20F-07	0.00678927	0	0	0.347163	0	0.0521812	0	0.0527336	0	0	0	0.0772281	0.0304733	0.0206965	0.124707	0.171879	0.0114516	0	0.103826	0	0.000872143	0	0.37	0.0248368	1.09868
TCGA-ER-A19T-01A-11R-A18T-07	0	0.0243111	0	0	0	0.381658	0	0	0.0124203	0	0	0.119039	0.0822116	0.117842	0.0218176	0.0897602	0	0	0.132093	0	0.0188476	0	0.79	-0.0212743	1.09808
TCGA-EE-A29H-06A-12R-A18S-07	0.150142	0	0	0.120979	0	0.0522158	0.0175116	0.10385	0.0509947	0	0	0.0295752	0	0.280573	0.0577191	0.0946422	0.000369408	0	0.0414281	0	0	0	0.04	0.154856	1.02934
TCGA-XV-AAZW-01A-12R-A40A-07	0.00362099	0	0	0	0	0.164052	0	0.0150668	0.0259558	0	0.0379259	0	0	0.336824	0.081845	0.275661	0	0	0	0.0590477	0	0	0.22	0.0570765	1.09962
TCGA-D9-A4Z5-01A-11R-A266-07	0.0235244	0	0.000755045	0.0364564	0	0.10839	0	0.00997472	0.0194097	0	0.0326334	0	0.0142793	0.140754	0.0408935	0.550777	0	0	0	0.0173425	0	0.00481146	0.06	0.147569	1.05411
TCGA-LH-A9QB-06A-11R-A38C-07	0.0218602	0	0	0.0626123	0	0.188162	0	0.0311317	0	0.077561	0	0.0411653	0	0.0899297	0.109276	0.31524	0.0242064	0	0.038855	0	0	0	0.24	0.0492781	1.07391
TCGA-D3-A51F-06A-11R-A266-07	0.00182913	0	0.0121384	0.521226	0	0.0177171	0.0364328	0.0835528	0.0406637	0.00727551	0	0.0481467	0.00930557	0.0307209	0.0753319	0.0716245	0.0136628	0	0.0303719	0	0	0	0	0.401992	0.930919
TCGA-EE-A3J8-06A-11R-A20F-07	0.00997567	0	0	0	0	0.441176	0	0	0.000718302	0	0.126402	0.0203585	0.0695983	0.0986607	0	0.0470377	1.53387e-05	0	0.183211	0	0.00284555	0	0.55	-0.00360097	1.10145
TCGA-EB-A82B-01A-11R-A352-07	0.0100041	0	0.0894106	0.221431	0	0.0898289	0.119228	0.0420436	0.0113456	0	0.0288091	0	0.0026329	0.149749	0.0824869	0.131853	0.0124477	0	0	0.00464657	0	0.00408304	0.03	0.17715	1.01612
TCGA-EB-A85J-01A-12R-A352-07	0.0176993	0	0.010277	0.307652	0	0	0.0876043	0.0488842	0.0652232	0	0	0.0466175	0.0233796	0.226445	0.0455007	0.0818669	0	0	0.0388498	0	0	0	0	0.348314	0.943598
TCGA-ER-A42K-06A-11R-A24X-07	0.0307825	0.0165431	0.0262066	0.0366649	0	0.175263	0	0.0519869	0.0329395	0	0	0.0243963	0.0406622	0.149105	0.137829	0.140693	0.0698059	0	0.0671219	0	0	0	0.41	0.0163878	1.07606
TCGA-EB-A6QY-01A-12R-A32P-07	0	0.0139243	0.20069	0.147603	0	0.0161114	0.0439235	0.144161	0	0	0	0.014418	0	0.13734	0.0749205	0.0764082	0.103317	0	0.0232618	0	0	0.00392184	0.15	0.0925429	1.05782
TCGA-D3-A1QB-06A-11R-A18T-07	0.0244879	0	0.0429028	0.471825	0	0	0.058288	0.0794967	0.0578938	0	0	0.0706698	0.0170768	0.0343677	0.0712649	0.0566246	0.0125271	0	0.00257443	0	0	0	0.01	0.245519	1.01767
TCGA-XV-A9VZ-01A-11R-A38C-07	0	0	0.000759629	0.0416037	0	0.223397	0	0.0137132	0.00300582	0	0	0.0749655	0	0.384633	0.00206457	0.0333614	0.0288307	0.0343264	0.159339	0	0	0	0.18	0.0784027	1.07552
TCGA-WE-A8ZT-06A-11R-A37K-07	0.249133	0	0.0578023	0.133939	0	0.0862292	0.0573922	0.0176289	0.0151762	0	0.00634774	0.00248164	0.0204051	0.0334846	0.0904144	0.180328	0	0	0.0492369	0	0	0	0.47	0.000431142	1.09389
TCGA-DA-A95Y-06A-11R-A37K-07	0.0949769	0	0.0289636	0.139021	0	0.0269749	0.0216793	0	0.137178	0	0	0.0224052	0	0.0820501	0.0323031	0.293611	0.0977043	0	0.0223665	0	0	0.000765696	0.1	0.114118	1.03651
TCGA-DA-A1I5-06A-11R-A18T-07	0.0186893	0	0.0190076	0.121317	0	0.0746298	0.0135153	0.0541651	0.0503003	0.00711602	0	0.0100271	0	0.444781	0.0724789	0.100449	0	0	0.0135233	0	0	0	0.01	0.29093	0.984105
TCGA-ER-A196-01A-11R-A18T-07	0.00407683	0.00171094	0.0116193	0	0	0.0922624	0	0.00112076	0.00369999	0	0.0259486	0	0	0.624506	0	0.0563227	0.000747738	0.0881975	0	0.0612593	0	0.0285276	0	0.364706	0.973675
TCGA-EE-A3JH-06A-11R-A21D-07	0.0521754	0	0.0456756	0.228154	0	0.0725477	0.0430276	0.0495212	0.0707406	0	0	0.0296755	0.0122589	0.214584	0.0911105	0.0509122	0.0164424	0	0.0231742	0	0	0	0.04	0.166524	1.02538
TCGA-ER-A2NF-01A-11R-A18T-07	0.0137516	0.00870498	0.252566	0.226672	0	0.114711	0	0.0596216	0.0569257	0	0	0.0242628	0	0.0804573	0.0531673	0.0826056	0.00131628	0	0.0252371	0	0	0	0	0.437281	0.903316
TCGA-WE-A8ZM-06A-11R-A37K-07	0.0832495	0	0	0.127418	0	0	0	0.0646752	0.0459088	0	0	0.00574741	0	0.339202	0.0294553	0.242125	0	0	0.0622197	0	0	0	0.2	0.0622432	1.08251
TCGA-EB-A4OY-01A-11R-A266-07	0.0412508	0	0	0.402161	0	0	0.0155811	0.0530446	0.0567275	0	0	0.0319192	0.00181876	0.18863	0.0306961	0.165865	0	0	0.0123062	0	0	0	0.04	0.159527	1.04131
TCGA-GN-A8LN-01A-11R-A37K-07	0.0355511	0.00220943	0	0.0448619	0	0.219574	0	0.0449957	0.00390662	0	0	0.00336413	0.0196775	0.243655	0.151693	0.223918	0.000407059	0	0.00618683	0	0	0	0.19	0.0732577	1.07906
TCGA-EE-A3J3-06A-11R-A20F-07	0.0235493	0	0	0.0819329	0	0.161182	0.0171273	0.0425832	0.0263528	0.00208497	0	0	0	0.411082	0.124372	0.073795	0	0	0.0359374	0	0	0	0.01	0.28643	0.984778
TCGA-BF-AAP4-01A-11R-A40A-07	0	0.0444444	0	0.418077	0	0	0.164377	0.0586701	0	0	0	0.096282	0.0191602	0.0102755	0.0437668	0.0851373	0.0248919	0	0.0349179	0	0	0	0.01	0.231966	1.01516
TCGA-D3-A8GB-06A-11R-A37K-07	0.0565898	0.00739877	0.0700365	0.225335	0	0.112026	0.00294487	0.128791	0.0780725	0	0	0.0753179	0.0085477	0.052045	0.0957946	0.054539	0.00288602	0	0.0296745	0	0	0	0.01	0.269228	0.990104
TCGA-FS-A1ZH-06A-11R-A18T-07	0.0721355	0	0.140314	0.19011	0	0.0783396	0.121515	0.0204042	0.018087	0	0.01196	0	0.00831335	0.0685294	0.064986	0.169394	0	0	0.0286352	0	0	0.00727788	0	0.396698	0.917649
TCGA-D3-A51H-06A-12R-A266-07	0.382426	0.0971809	0.0723982	0.105226	0	0.0149437	0.0490186	0.0434166	0.0674845	0	0	0.00276489	0	0.0966041	0.0385957	0.0171464	0	0	0.0127945	0	0	0	0	0.719431	0.703749
TCGA-EB-A553-01A-12R-A27Q-07	0.124692	0	0.0351661	0.189715	0	0.071146	0.091	0.0186139	0.0179185	0	0.0393073	0	0.00061488	0.265204	0.0518439	0.0685739	0	0	0.0262046	0	0	0	0.01	0.278262	0.972799
TCGA-EE-A29B-06A-11R-A18U-07	0.0182239	0	0	0.0908747	0	0.0538397	0.0222185	0.025294	0.0381846	0	0.00119749	0.013187	0.0911191	0.212059	0.0128104	0.361501	0.0277241	0	0.0317667	0	0	0	0.18	0.0794294	1.07011
TCGA-BF-A1Q0-01A-21R-A18S-07	0.0399145	0	0.0140064	0.142965	0	0.0893221	0.0172292	0.0785866	0.00674866	0	0	0.0610412	0.00155909	0.0886755	0.200986	0.116085	0.0923153	0	0.0505648	0	0	0	0.01	0.226674	1.00323
TCGA-EB-A5FP-01A-11R-A27Q-07	0.0186039	0	0	0	0	0.264387	0.0048918	0.0561685	0.0111412	0	0.164507	0	0	0.393441	0.00944884	0.0395099	0.010277	0	0	0.0156968	0.0119276	0	0.48	-0.000506736	1.12334
TCGA-D3-A2JF-06A-11R-A18S-07	0.0682137	0	0.0770767	0.181597	0	0.0944761	0	0.117374	0.0354497	0	0	0.0434405	0.00302154	0.107885	0.147545	0.0949241	0.00539655	0	0.0235994	0	0	0	0	0.368037	0.934569
TCGA-DA-A95V-06A-11R-A37K-07	0.0424646	0	0.0674077	0.294563	0	0	0.00974688	0.0403529	0.105521	0	0.0272015	0	0	0.17921	0.0870202	0.116638	0.00184293	0	0.0280313	0	0	0	0.04	0.165393	1.02716
TCGA-D9-A1JW-06A-11R-A18S-07	0.0667013	0	0.0065271	0.22859	0	0.112143	0.00451292	0.0445695	0.088148	0	0	0.0418207	0	0.177919	0.0917324	0.104548	0	0	0.0327887	0	0	0	0.04	0.159861	1.03254
TCGA-D3-A1Q5-06A-11R-A18T-07	0.138722	0	0.0182842	0.156378	0	0.0261615	0	0.00667171	0.10792	0	0	0.0539934	0	0.338766	0.0395549	0.0551272	0	0	0.0584213	0	0	0	0.09	0.119443	1.05007
TCGA-EE-A2M7-06A-11R-A18U-07	0.090643	0.169811	0.0438139	0.214355	0	0.0492076	0	0.0288052	0.134785	0	0	0.0407061	0.0195209	0.104692	0.0233871	0.0631164	0	0	0.0171577	0	0	0	0	0.394557	0.922649
TCGA-BF-AAOX-01A-11R-A39D-07	0.00817479	0.0824594	0	0.161561	0	0.0754258	0.0416691	0.0485465	0.0581227	0.00366595	0.00551738	0	0	0.297399	0.03306	0.093137	0	0.0488938	0	0.0367569	0	0.00561015	0.31	0.0355608	1.08242
TCGA-EE-A29T-06A-11R-A18T-07	0.0192743	0	0.0760584	0.209199	0	0.0239504	0.0362293	0.0452036	0.026884	0	0	0.0152814	0	0.20183	0.0514741	0.270504	0	0	0.0241113	0	0	0	0.04	0.162519	1.0242
TCGA-FR-A728-01A-11R-A32P-07	0	0.000130217	0	0.332406	0	0.0650678	0.0618957	0.0763866	0.0499207	0	0	0.07125	0.00816128	0.0744366	0.0593661	0.136381	0.0101098	0.00521534	0.0217039	0	0	0.0275684	0.15	0.0927253	1.07337
TCGA-FS-A1YX-06A-11R-A18T-07	0.0071436	0.0127893	0	0.0708034	0	0.137561	0.0457628	0.021218	0.00666157	0	0	0.00248583	0.0276837	0.212993	0.0638555	0.311098	0.045132	0	0.0348126	0	0	0	0.17	0.0859766	1.061
TCGA-D3-A3C1-06A-12R-A18S-07	0.140764	0	0.0526043	0.17495	0	0	0.0122415	0.0314418	0.0773434	0	0	0.0706094	0.0219652	0.115973	0.0110914	0.202389	0.018234	0	0.0703938	0	0	0	0.22	0.0540872	1.06181
TCGA-GN-A4U9-06A-11R-A32P-07	0.0394219	0	0.00315165	0.0461046	0	0.195886	0.0585212	0.0470835	0.00885029	0	0	0.00505808	0.0336999	0.266912	0.0516239	0.185832	0.030849	0	0.0270062	0	0	0	0.03	0.167321	1.02289
TCGA-D3-A2JL-06A-11R-A18S-07	0.0246613	0	0.0136945	0.273617	0	0.0816062	0.00356392	0.0610216	0.0971993	0.0185531	0	0.0726807	0	0.195777	0.0894464	0.025827	0	0	0.0423524	0	0	0	0.09	0.124513	1.06123
TCGA-EB-A97M-01A-11R-A38C-07	0.00202033	0.00143976	0.00246112	0.285149	0	0.0371232	0.103084	0.0440944	0.0377903	0	0.0239547	0.0415078	0.0193906	0.0320199	0.0519339	0.271687	0.0125009	0	0.0338426	0	0	0	0.25	0.0477769	1.07566
TCGA-FS-A1ZB-06A-12R-A18S-07	0.010588	0	0	0.0547004	0	0.171834	0.00426482	0.0238846	0.00558201	0	0	0.0281954	0.095055	0.12104	0.048797	0.295183	0.0264842	0	0.114303	0	0	8.87642e-05	0.2	0.0612057	1.05763
TCGA-EE-A20I-06A-11R-A18U-07	0.0144509	0	0.000769751	0.20334	0	0	0.0718013	0.0758072	0.0676297	0	0.0417239	0.00289973	0	0.27688	0.0703279	0.143626	0	0	0.0307435	0	0	0	0.2	0.0631806	1.07331
TCGA-EB-A41A-01A-11R-A24X-07	0	0.0443927	0	0.215253	0	0.0622539	0	0.0518834	0.00182276	0	0	0.0434263	0.0254323	0.135143	0.117136	0.241854	0	0	0.0612909	0	0.00011169	0	0.48	0.000338047	1.09203
TCGA-GN-A267-06A-21R-A18T-07	0	0.0420469	4.39698e-05	0.375464	0	0.13056	0.016607	0.0814319	0.0486787	0.00166532	0	0.0566505	0.00821518	0.0471609	0.0574155	0.124273	0.00715929	0	0.00262778	0	0	0	0.07	0.135201	1.06903
TCGA-FS-A1ZS-06A-12R-A18T-07	0.0203634	0	0	0.0668427	0	0.0939507	0.005293	0.0274447	0.00527073	0	0.00132582	0.00605685	0	0.351661	0.0140616	0.399913	0	0	0.00706972	0	0	0.000746931	0	0.651722	0.764623
TCGA-EB-A5SE-01A-11R-A311-07	0	0.0234398	0	0.199661	0	0.0699802	0	0.0716681	0	0	0	0.0351886	0.00981751	0.20899	0.0898377	0.113902	0.00917588	0	0.162963	0	0.00537551	0	0.55	-0.0035177	1.08988
TCGA-FS-A4F5-06A-11R-A266-07	0.0131957	0.0164462	0	0.0311497	0	0.077598	0.0242988	0.0696219	0	0	0	0.0234153	0	0.521662	0.11172	0.0960766	0	0	0.0148155	0	0	0	0.09	0.121318	1.09192
TCGA-DA-A1I8-06A-11R-A18T-07	0	0.0398608	0.00243795	0	0	0.0785908	0.00571542	0.00301138	0.022685	0.0076979	0.0817416	0	0	0.66615	0	0.0814776	0	0	0.0106315	0	0	0	0.01	0.285645	1.02856
TCGA-D3-A51E-06A-11R-A266-07	0.000120687	0	0.0410127	0.276442	0	0.106894	0.096931	0.0647094	0.00571408	0	0.00389236	0	0.011744	0.17378	0.099232	0.109154	0	0	0.00990329	0	0	0.000471032	0.19	0.0677635	1.07159
TCGA-EE-A2MS-06A-11R-A18S-07	0.0213066	0	0.0698206	0.299317	0	0.110115	0	0.078422	0.03221	0.0539592	0	0.0124412	0.01287	0	0.0869841	0.222554	0	0	0	0	0	0	0.06	0.145027	1.04667
TCGA-EE-A2MC-06A-12R-A18S-07	0.034887	0	0.00537285	0.362354	0	0.0274405	0.128566	0.0184846	0.0362828	0	0.0013678	0	0	0.135012	0.0924406	0.138549	0	0	0	0.00862411	0	0.010618	0.01	0.272175	0.98088
TCGA-D3-A1Q7-06A-11R-A18T-07	0.0209345	0	0.00910704	0.244049	0	0.0504716	0.114091	0.0716059	0.0242084	0	0.0174409	0.00167816	0	0.206886	0.0952492	0.109878	0.00998361	0	0.0136658	0	0.0107525	0	0.01	0.249698	0.98822
TCGA-EE-A29Q-06A-11R-A18T-07	0.0581404	0	0	0.025916	0	0.16234	0.0100098	0.0112975	0.030361	0	0	0.0308561	0.0742882	0.381437	0.0125076	0.0987279	0.0137339	0.0267827	0.0636016	0	0	0	0.09	0.120399	1.05263
TCGA-D3-A51T-06A-11R-A266-07	0.118446	0	0.0819924	0.117278	0	0.114046	0.0512045	0.0672766	0.0446051	0	0.0223094	0	0.0118561	0.186022	0.0663754	0.0839322	0.0153606	0	0.0192948	0	0	0	0.1	0.11847	1.03946
TCGA-D3-A8GJ-06A-11R-A37K-07	0.0214142	0	0.00627801	0.327503	0	0	0.156118	0.058555	0.0261404	0	0.02162	0.0121565	0	0.215897	0.0464147	0.0644432	0	0	0.0434594	0	0	0	0.18	0.0743356	1.06919
TCGA-WE-AA9Y-06A-12R-A38C-07	0.128828	0.0173893	0.0240072	0.159065	0	0.111471	0.0266887	0.0258627	0.0813063	0	0	0.0368048	0.0794178	0.115723	0.00391295	0.126376	0.00972153	0	0.053425	0	0	0	0.01	0.264019	0.975718
TCGA-W3-A824-06A-21R-A352-07	0.0141446	0	0.00332746	0.401098	0	0.0447102	0.130649	0.0736898	0	0	0.00285081	0.0228513	0	0.0583353	0.0946963	0.100608	0.0126284	0	0.0389315	0	0	0.00148026	0.08	0.128628	1.05757
TCGA-EB-A44R-06A-41R-A266-07	0.0111264	0	0.00665531	0.402947	0	0.0957965	0.0418257	0.0734561	0.0473496	0	0	0.00704508	0.0160252	0.142063	0.0386311	0.0947945	0.00421339	0	0.0180713	0	0	0	0.15	0.0932633	1.08049
TCGA-FS-A1Z4-06A-11R-A18T-07	0.114977	0.0787821	0.0618888	0.0786897	0	0.113678	0.0561822	0.101519	0.0731778	0	0	0.00481126	0	0.132155	0.0948427	0.0677012	0	0	0.0215963	0	0	0	0	0.389573	0.922165
TCGA-BF-AAOU-01A-12R-A39D-07	0	0.026286	0.182919	0.133914	0	0.0432903	0.0610837	0.0891181	0	0	0	0.0169149	0	0.168381	0.0249382	0.201238	0	0.0215737	0	0	0	0.030343	0	0.313397	0.958919
TCGA-BF-AAP6-01A-11R-A40A-07	0	0.00399308	0	0.0298322	0	0.138494	0.0511754	0.0382288	0	0	0	0.0168829	0.0189706	0.315057	0.0373268	0.302102	0.0410833	0.00271576	0	0.00413795	0	0	0.42	0.0119246	1.11426
TCGA-D9-A148-06A-11R-A18S-07	0.0398868	0	0.0059104	0.177545	0	0.116158	0	0.0857877	0.0172653	0	0	0.0434848	0	0.318731	0.114012	0.0606189	0.0056389	0	0.0149603	0	0	0	0.03	0.173261	1.03401
TCGA-W3-AA1Q-06A-11R-A38C-07	0.0360909	0	0	0.245249	0	0.217096	0.0350965	0.0156024	0.0205354	0	0	0.0288854	0.0298862	0.0821608	0.117723	0.0875459	0.0171779	0	0.066951	0	0	0	0.14	0.0964924	1.06109
TCGA-FR-A7U9-06A-11R-A352-07	0.0225296	0	0.0019239	0.0958354	0	0.176609	0.0094854	0.0119131	0.0500806	0	0	0.0288307	0	0.183473	0.115771	0.265816	0.00354928	0	0.0325727	0	0	0.00160901	0.01	0.288947	0.971186
TCGA-GN-A268-06A-11R-A18T-07	0.0189711	0.00865472	0	0.0465967	0	0.0778171	0	0.0492401	0	0	0	0.0352349	0.0429177	0.113828	0.0572458	0.311647	0.0173055	0	0.195441	0	0.0251001	0	0.45	0.00412535	1.08096
TCGA-EB-A57M-01A-51R-A311-07	0.0154929	0	0.0410778	0.0654094	0	0.125843	0	0	0.0487813	0	0	0.0284471	0	0.0163122	0.0672377	0.318618	0.0506298	0	0.195336	0	0	0.0268154	0.15	0.0919327	1.04036
TCGA-FS-A1ZF-06A-12R-A18S-07	0	0	0	0.149239	0	0	0	0.0230994	0.0302464	0.00455177	0	0	0	0.433896	0.093129	0.166737	0.00972051	0	0.0748176	0	0.0145635	0	0	0.551072	0.834171
TCGA-EE-A3JA-06A-11R-A20F-07	0.0310615	0	0.0723377	0.243629	0	0.15901	0.0385885	0.0346221	0	0.0581548	0	0	0.0223729	0.0865568	0.0762761	0.172917	0.00447345	0	0	0	0	0	0.04	0.155829	1.03102
TCGA-ER-A3ET-06A-11R-A20F-07	0.0616633	0.0280726	0.00570164	0.0807993	0	0.136564	0.00504162	0.0267034	0.0321671	0	0.0113204	0.0297699	0.0905602	0.0320968	0.0442331	0.356625	0.0198241	0	0.0388576	0	0	0	0.01	0.2119	0.996099
TCGA-BF-AAP0-06A-11R-A39D-07	0.0943349	0.00362589	0.0572503	0.279465	0	0.0711618	0.0144478	0.0904856	0.0546218	0	0	0.070232	0.00638554	0.0669743	0.0753188	0.0615808	0.00949087	0	0.0446245	0	0	0	0.01	0.296028	0.972434
TCGA-FR-A8YD-06A-11R-A37K-07	0.0815656	0	0.00334702	0.112984	0	0.031763	0	0.0397059	0.0401075	0	0	0.0226225	0	0.514752	0.0296094	0.0895464	0	0	0.033997	0	0	0	0.01	0.244166	1.01677
TCGA-ER-A19K-01A-21R-A18T-07	0	0	0	0.158613	0	0.0668735	0.0187145	0.0748346	0.0304028	0	0	0.0554924	0	0.0505417	0.0728409	0.240049	0.13558	0.0116467	0.0392124	0	0	0.0451992	0.32	0.0297072	1.07133
TCGA-W3-A828-06A-11R-A352-07	0.0578045	0	0.000486965	0.0440975	0	0.156879	0.000347027	0.0692175	0	0	0	0.0302788	0.00955351	0.0930888	0.062195	0.350605	0.0264995	0	0.0864651	0	0	0.0124816	0.01	0.237153	0.986965
TCGA-RP-A693-06A-13R-A311-07	0.0380165	0	0.0435842	0.205061	0	0.0348183	0.0135278	0.0789221	0.0272192	0	0	0.032175	0.0177392	0.10987	0.0728414	0.320009	0	0	0.00621674	0	0	0	0.05	0.149127	1.02911
TCGA-YG-AA3O-06A-11R-A38C-07	0.0572856	0	0	0.243718	0	0.0902695	0.0389769	0.0759907	0.0697594	0	0	0.00707361	0.00391095	0.169368	0.051944	0.18397	0.00644242	0	0.00129066	0	0	0	0.31	0.0428991	1.08214
TCGA-FR-A729-06A-11R-A352-07	0.0640423	0	0.0397647	0.317874	0	0.0855114	0.0361379	0.0572164	0.0710862	0	0	0.0161044	0.0075378	0.063007	0.107992	0.0747176	0.0391895	0	0.0198192	0	0	0	0.01	0.267948	0.985739
TCGA-D3-A1Q1-06A-21R-A18T-07	0.00270976	0	0	0.0834925	0	0.0884191	0	0.0185331	0.0376329	0	0.11649	0	0.0839631	0.213348	0.00303483	0.24432	0	0	0.102396	0	0.00566123	0	0.22	0.0540048	1.06913
TCGA-D3-A8GC-06A-11R-A37K-07	0.0225105	0	0.0885806	0.0427799	0	0.136913	0.0234453	0.0606037	0.0209082	0.000777651	0	0.0233287	0	0.276786	0.073112	0.19637	0.0135531	0	0.0203308	0	0	0	0.04	0.163926	1.02689
TCGA-FR-A8YC-06A-11R-A37K-07	0.0110211	0	0.0176667	0.486889	0	0.0976618	0.00606597	0.051648	0.0254998	0	0	0.0184797	0.0346523	0.0233959	0.0554612	0.170059	0	0	0	0.00149953	0	0	0.13	0.098173	1.08907
TCGA-FW-A3I3-06A-11R-A21D-07	0.0348386	0	0.0128805	0.17482	0	0.0877017	0	0.102768	0	0.121022	0	0	0.0107619	0.247835	0.0835885	0.0785898	0	0.0121518	0.0158608	0	0.0171812	0	0.17	0.0858495	1.06709
TCGA-EB-A299-01A-21R-A18U-07	0	0.020288	0.000764128	0.244056	0	0.0577353	0.030403	0.138065	0.00836291	0	0	0.0385771	0.01491	0.0881294	0.121041	0.149116	0.021157	0	0.0670086	0	0	0.000386613	0.12	0.104168	1.05327
TCGA-D3-A2J7-06A-11R-A18T-07	0.00492691	0.00823677	0.0299138	0.203076	0	0.0886277	0.0474133	0.0643005	0.0498455	0	0	0.0260869	0.00535905	0.26047	0.10604	0.0528785	0.00556765	0	0.0472579	0	0	0	0.1	0.117351	1.04955
TCGA-BF-AAP1-01A-11R-A39D-07	0.00496053	0.00766617	0	0.0443529	0	0.0859462	0.0377626	0.0372289	0.0190408	0	0	0.0571426	0.23897	0	0.037983	0.257614	0.104659	0	0.0666727	0	0	0	0.39	0.0208085	1.07052
TCGA-D9-A3Z1-06A-11R-A239-07	0	0.0149161	0.0529191	0.290809	0	0.0405931	0.139496	0.0336342	0	0.0363706	0.0112874	0	0	0.114282	0.0533293	0.198382	0.00789977	0	0.0028494	0	0	0.00323139	0.03	0.168668	1.02119
TCGA-BF-A1PV-01A-11R-A18U-07	0.0597631	0	0.0092156	0.0328445	0	0.167472	0.060929	0.0982856	0.00316905	0	0.00322682	0	0	0.210939	0.0304496	0.20032	0.0216237	0.0388605	0.0432561	0	0	0.0196455	0.31	0.0364346	1.06879
TCGA-XV-AB01-06A-12R-A40A-07	0.0231135	0.0401214	0.0776053	0.293778	0	0.0416549	0	0.00389184	0.0898697	0	0	0.0909933	0.0192232	0.027807	0.028669	0.195328	0.00570222	0	0.0622429	0	0	0	0.01	0.252759	0.988064
TCGA-DA-A3F2-06A-11R-A20F-07	0.0222767	0.0273111	0.0147225	0.368373	0	0	0.0178377	0.0495249	0.0584993	0	0.035744	0.0169526	0	0.150393	0.0211656	0.194182	0.0107772	0	0.0122406	0	0	0	0.01	0.214389	1.01018
TCGA-FR-A69P-06A-21R-A311-07	0.0380592	0	0	0.114423	0	0.151054	0.000199072	0.0657838	0	0	0	0.0301227	0.0155574	0.194035	0.0923417	0.161781	0.127012	0	0.00963161	0	0	0	0.18	0.0797777	1.05838
TCGA-EB-A5SH-06A-11R-A311-07	0.167779	0	0.0697789	0.229811	0	0.0603569	0	0.068294	0.054999	0	0	0.0367718	0.0116132	0.0755777	0.0545432	0.129781	0.0139597	0	0.0267346	0	0	0	0.15	0.0931371	1.05864
TCGA-EB-A24C-01A-11R-A18T-07	0	0.00844317	0.00824259	0.0567682	0	0.140551	0.00377456	0.0130621	0.0377405	0	0.0499731	0.00398168	0.0426647	0.114949	0.0520786	0.150341	0.00753605	0	0.28645	0	0.00268909	0.0207543	0.69	-0.0134108	1.08697
TCGA-D3-A2JO-06A-11R-A18S-07	0.0227975	0	0.00445578	0.286622	0	0.00923121	0.169404	0.0300933	0.0163895	0	0	0.0231052	0	0.224029	0.063329	0.0847395	0.0199792	0	0.0458245	0	0	0	0.19	0.069651	1.06394
TCGA-EE-A17Z-06A-11R-A18S-07	0.103069	0	0.00459747	0.120734	0	0.157714	0	0.0310034	0	0	0.0185316	0.0234095	0.0467639	0.0468353	0.0171414	0.335215	0.0557325	0	0.0392525	0	0	0	0.41	0.0145198	1.07491
TCGA-ER-A1A1-06A-11R-A18U-07	0.314784	0.0314202	0.122113	0.105672	0	0.0890043	0.0472923	0.0396507	0.09629	0	0	0	0	0.070154	0.0122417	0.0418191	0	0.0172426	0.0123164	0	0	0	0	0.572252	0.819369
TCGA-EE-A185-06A-11R-A18S-07	0	0.0887781	0.0492375	0.0182804	0	0.0931124	0.00924765	0.0699046	0	0	0.0449067	0	0	0.413744	0	0.148683	0	0	0	0.0589109	0.00519412	0	0.45	0.00399042	1.11971
TCGA-EB-A51B-01A-11R-A27Q-07	0.0221893	0	0	0.109788	0	0.1107	0	0.00686221	0.00980534	0	0	0.116067	0.00856094	0.0526901	0.112441	0.194188	0.0146245	0	0.241758	0	0.00032671	0	0.18	0.074867	1.06257
TCGA-EE-A2GU-06A-11R-A18T-07	0.0310642	0	0.0108987	0.512928	0	0	0.114525	0.0416895	0.0405718	0	0.0244659	0	0.0357901	0.015877	0.0455462	0.0989347	0.00711498	0	0.0205937	0	0	0	0.06	0.143353	1.06256
TCGA-EB-A42Z-01A-12R-A24X-07	0	0.0800819	0	0.138215	0	0	0.0306883	0.027469	0.0135505	0.013233	0.00712256	0	0	0.409134	0.05823	0.130335	0.016409	0	0.0755326	0	0	0	0.1	0.116303	1.06167
TCGA-GN-A266-06A-11R-A18T-07	0	0.0288087	0.000775328	0.0778488	0	0.180908	0.0290884	0.0383168	0.0155125	0	0	0	0	0.280925	0.0768671	0.223199	0.00936214	0	0.038389	0	0	0	0.01	0.203359	1.01293
TCGA-EE-A3JB-06A-11R-A21D-07	0	0.0586863	0	0.0146773	0	0.166293	0.00905207	0.0184085	0.008905	0	0.00776464	0	0.00183315	0.384298	0.0664202	0.235029	0	0	0.0286324	0	0	0	0	0.46893	0.884313
TCGA-Z2-AA3S-06A-11R-A39D-07	0.0248619	0	0.00013594	0.29352	0	0.0674364	0.0018095	0.0338489	0.00941997	0	0	0.0572753	0.0561223	0.00687032	0.0660041	0.290892	0.012952	0	0.0788519	0	0	0	0.34	0.0262743	1.08052
TCGA-D3-A5GU-06A-11R-A27Q-07	0.0126492	0	0	0.264849	0	0.112527	0.00111277	0.05802	0.00884173	0	0	0.081961	0.0316654	0.00262126	0.110258	0.225267	0.0125858	0	0.074144	0	0.00349725	0	0.06	0.145245	1.03951
TCGA-ER-A198-06A-11R-A18T-07	0.0205848	0	0.00361848	0.140031	0	0.0390679	0.0608714	0.0884591	0.0106446	0.0912211	0	0.0195366	0.0217361	0.179369	0.0566299	0.232995	0.00717613	0	0.0280594	0	0	0	0.18	0.0791802	1.05846
TCGA-ER-A3PL-06A-11R-A239-07	0.0092594	0	0	0.0797057	0	0.0950492	0	0.0449176	0.0291239	0.000835915	0	0.0155586	0	0.462883	0.0753739	0.174688	0	0	0.00888672	0	0	0.00371758	0.06	0.146823	1.07022
TCGA-EE-A2A1-06A-11R-A18T-07	0.0952721	0	0.0589235	0.171529	0	0.0960622	0.0074754	0.0361981	0.0844474	0	0	0.0582825	0.00904592	0.0915141	0.0788681	0.127591	0.0207678	0	0.0634519	0	0	0.000570945	0.01	0.24268	0.986373
TCGA-EE-A2MJ-06A-11R-A18S-07	0.137239	0	0.0125599	0.265419	0	0.0403675	0.0968408	0.0615286	0.0593112	0	0	0.0432515	0	0.0683006	0.0816323	0.0743625	0.013327	0	0.0458607	0	0	0	0	0.334408	0.949522
TCGA-ER-A2NH-06A-11R-A18S-07	0.0374389	0	0.0357076	0.484887	0	0	0.101522	0.030497	0.0474075	0	0	0.0356318	0.0305951	0.0176835	0.0714586	0.0788932	0.00824406	0	0.0200336	0	0	0	0.01	0.222704	1.01986
TCGA-BF-A3DM-01A-11R-A20F-07	0	0.101009	0	0.0028508	0	0.000175944	0.00142927	0.000694327	0.00765849	0.00571809	0.0178857	0	0.0651751	0.191525	0.10011	0.221034	0	0	0.280478	0	0.00425695	0	0.17	0.0850318	1.066
TCGA-GN-A4U5-01A-11R-A32P-07	0.0220574	0	0	0.398436	0	0.0569024	0.0845377	0.091659	0.0165285	0	0.00505592	0.0213724	0.0142753	0.0435053	0.0960781	0.0785567	0.0243155	0	0.0440789	0	0	0.00264058	0.03	0.172545	1.03922
TCGA-FS-A4F2-06A-11R-A24X-07	0.0162784	0.0393506	0	0.00559639	0	0.11553	0.00254919	0.018865	0.0103822	0	0	0.020086	0.115284	0.229625	0.0136292	0.319269	0.0909738	0	0	0.00258076	0	0	0.04	0.161031	1.03718
TCGA-FR-A3YN-06A-11R-A239-07	0.010098	0	0.000515142	0.261016	0	0.161363	0.0685719	0.0804806	0.0194729	0.00059698	0	0	0.00875212	0.0284218	0.141686	0.149602	0.0252966	0	0.0441271	0	0	0	0.31	0.038652	1.09242
TCGA-D3-A1Q3-06A-11R-A18T-07	0.180067	0	0.0600814	0.223448	0	0.101706	0.04158	0.0596999	0.0652216	0.0115729	0	0	0	0.0633472	0.0664223	0.0976754	0.0159012	0	0.0132766	0	0	0	0	0.312029	0.962057
TCGA-D3-A8GL-06A-11R-A37K-07	0	0.0799872	0.000111321	0.0364175	0	0.0909242	0.00790149	0.049706	0.00765116	0	0.038843	0	0	0.438137	0	0.205824	0.00679693	0	0.0207039	0	0.0169963	0	0.19	0.0653747	1.1017
TCGA-D3-A3MO-06A-11R-A21D-07	0	0	0	0	0	0.0110489	0.0138965	0.0151734	0.00603972	0.000253588	0.00554195	0	0	0.91406	0	0.00316556	0	0	0.0308205	0	0	0	0	0.786945	0.621886
TCGA-GF-A2C7-01A-11R-A18T-07	0	0.00505319	0	0.0164112	0	0.0881738	0.0719382	0.00865538	0.00484223	0	0.0206626	0	0	0.349678	0	0.361093	0.0174311	0	0.0483511	0	0	0.00770968	0.13	0.102254	1.08527
TCGA-D3-A2J8-06A-11R-A18T-07	0.0587167	0	0	0.287989	0	0.0714555	0.117165	0.0337699	0.00863957	0	0.0491358	0.00165505	0	0.0712903	0.142742	0.119304	0	0	0.0381372	0	0	0	0.01	0.302856	0.966866
TCGA-EE-A2GR-06A-11R-A18S-07	0.0360645	0	0	0.122431	0	0.182802	0	0.116833	0	0	0	0.0595005	0.0706911	0.272295	0.106462	0	0.0148501	0	0.0102935	0	0.00777648	0	0.46	0.00287746	1.104
TCGA-EE-A29M-06A-11R-A18T-07	0.0836172	0	0.0470479	0.251702	0	0.0117888	0.0784964	0.0639508	0.0724831	0	0.0148152	0.0254479	0.000621474	0.108247	0.0950949	0.0825357	0.0352901	0	0.0288622	0	0	0	0.03	0.173127	1.01945
TCGA-EE-A3AB-06A-11R-A18S-07	0.025161	0	0.0110983	0.0574357	0	0.0513522	0.0179528	0.022274	0.0275972	0	0	0.000155711	0.0725873	0.364151	0.023537	0.286227	0.00729941	0	0.0327077	0	0	0.000463237	0.03	0.182	1.03968
TCGA-EB-A42Y-01A-12R-A24X-07	0.010583	0	0.00194885	0.170793	0	0.0227684	0.105928	0.0367181	0	0	0	0.011177	0.0180433	0.104391	0.0435598	0.435001	0.00503564	0	0.0340516	0	0	0	0.12	0.106697	1.04958
TCGA-FW-A3TV-06A-11R-A239-07	0.181197	0	0.0594409	0.164084	0	0.112999	0.0831567	0.0535931	0.00997105	0	0.00986564	0	0.000309612	0.0617611	0.060912	0.160323	0.0289366	0	0.0134498	0	0	0	0.26	0.0469368	1.06906
TCGA-D9-A6EC-06A-11R-A311-07	0.0153582	0	0.00274582	0.0366763	0	0.0261888	0.0201306	0.0247923	0	0	0	0.00976141	0	0.574606	0.0672634	0.183538	0	0	0.0389394	0	0	0	0.01	0.285365	1.01896
TCGA-EB-A5SG-06A-11R-A311-07	0.0139123	0	0.0323532	0.437835	0	0	0.139402	0.0368151	0.0130142	0	0	0.0156975	0.00352441	0.102464	0.105032	0.0700998	0.0098191	0	0.0200307	0	0	0	0.07	0.136045	1.0529
TCGA-EE-A20B-06A-11R-A18U-07	0.0080238	0.00171543	0.0235926	0.30201	0	0	0.0441732	0.0383275	0.0599144	0	0	0.00691454	0.000279153	0.153779	0.101185	0.181123	0.0374362	0	0.0415253	0	0	0	0.17	0.081476	1.05914
TCGA-EE-A2MU-06A-21R-A18S-07	0.0153295	0	0	0.316991	0	0.079627	0.0528784	0.0305564	0.0192359	0	0	0.0267718	0.0289	0.103325	0.148093	0.130309	0.00292616	0	0.0450577	0	0	0	0.02	0.186151	1.02426
TCGA-D3-A8GR-06A-11R-A37K-07	0.0615885	0.0279533	0	0.0840057	0	0.00564141	0.0530355	0.0435236	0.0317113	0	0.00200616	0.00541976	0.0162112	0.19613	0.0245101	0.374137	0	0	0.0741262	0	0	0	0.17	0.0815322	1.06084
TCGA-FW-A5DX-01A-11R-A27Q-07	0.0671771	0	0.0374678	0.0724619	0	0.216867	0.0132366	0.0662759	0	0	0.0193508	0.041056	0.00958289	0.176159	0.0932943	0.131081	0.0102838	0	0.0457059	0	0	0	0.2	0.0595836	1.06198
TCGA-DA-A1IC-06A-11R-A18S-07	0.0239749	0	0	0.184942	0	0.122329	0.0478565	0.0128429	0.0188951	0	0.0181151	0	0.00305735	0.0997205	0.0578174	0.174017	0.104349	0	0.132084	0	0	0	0.43	0.0107537	1.0705
TCGA-D3-A8GP-06A-11R-A37K-07	0	0.0106086	0.0153526	0.342836	0	0.0169226	0.0509808	0.0639805	0.0186887	0	0	0.00817727	0.0239249	0.127035	0.0230753	0.129448	0	0	0.167854	0	0.00111664	0	0.46	0.00241708	1.08885
TCGA-D3-A5GL-06A-11R-A27Q-07	0	0.00544575	0	0.11158	0	0.0465608	0.0367962	0.0860874	0	0	0	0.0501377	0.050291	0.278875	0.0432887	0.243509	0	0	0.043248	0	0.00418026	0	0.4	0.0180769	1.09363
TCGA-EB-A3XC-01A-11R-A239-07	0.0215173	0	0.000767894	0.139997	0	0.0394207	0.0737636	0.0868382	0.000595303	0	0	0.0189301	0.0264666	0.0824568	0.151452	0.242491	0.0342442	0	0.0713694	0	0	0.00969041	0.48	0.000122082	1.08693
TCGA-BF-A1PX-01A-12R-A18T-07	0.0625678	0	0.0322333	0.321784	0	0	0.114129	0.0586422	0.0196237	0	0.00919896	0.0249378	0	0.0712077	0.0750731	0.121111	0.0173786	0	0.0721122	0	0	0	0.01	0.281899	0.970553
TCGA-FS-A4FB-06A-11R-A266-07	0.0218312	0	0.0080686	0.0216844	0	0.0522091	0	0.0655063	0.0363457	0	0.0051992	0.013168	0.00610652	0.418399	0.0511479	0.246699	0	0	0.0536347	0	0	0	0.16	0.0908146	1.0905
TCGA-EE-A2MG-06A-11R-A18T-07	0.267782	0.00708137	0.0356465	0.127795	0	0.121878	0.0569252	0.0452052	0.0776519	0	0	0.00320765	0	0.125107	0.048919	0.0611602	0	0	0.021641	0	0	0	0	0.517212	0.85609
TCGA-FS-A1ZY-06A-11R-A18S-07	0	0	0	0.0834919	0	0.120959	0	0.0849015	0	0	0.0891891	0	0.0684129	0.163571	0	0.151485	0.000767907	0	0.217865	0	0.0193565	0	0.32	0.0324629	1.07069
TCGA-DA-A1IB-06A-11R-A18S-07	0.136386	0.0399048	0.0630388	0.183087	0	0.0632321	0.0494009	0.0596187	0.06046	0	0	0	0	0.221277	0.0453388	0.0438847	0.0191901	0	0.0151809	0	0	0	0	0.361653	0.93584
TCGA-EB-A4IQ-01A-12R-A266-07	0.0403476	0	0	0.0452419	0	0.0298809	0	0.0795524	0.0231872	0	0.0189992	0	0	0.595311	0	0.109903	0.00959973	0.00261816	0.0348743	0	0	0.0104837	0.06	0.144195	1.09574
TCGA-EB-A5VV-06A-11R-A32P-07	0.2478	0.125219	0.0403105	0.183719	0	0.118022	0.0543202	0.0290212	0.0985602	0	0	0	0.00660976	0.0260349	0.0324788	0.0358078	0	0	0.00209574	0	0	0	0	0.642209	0.771146
TCGA-EE-A3JI-06A-11R-A21D-07	0.0059035	0.00494517	0.0287278	0.0172874	0	0.158419	0	0	0	0.0794852	0	0	0.17573	0.0300299	0.0548918	0.343219	0	0	0.0749603	0	0.0264012	0	0.36	0.0251008	1.07189
TCGA-EE-A184-06A-11R-A18S-07	0.069357	0	0.0197996	0.274428	0	0	0.131487	0.0635756	0.0250087	0	0.0413945	0	0.0133774	0.123962	0.0705165	0.125352	0.00898911	0	0.0327534	0	0	0	0.13	0.0977662	1.04703
TCGA-RP-A690-06A-11R-A311-07	0.022636	0	0.0152133	0.0704016	0	0.331485	0.0236841	0.00508808	0	0	0.0336858	0	0.106185	0	0.0248065	0.337811	0	0	0.00532283	0	0.0236808	0	0.36	0.0251912	1.07792
TCGA-D3-A2J6-06A-11R-A18T-07	0	0.0165133	0.00178649	0.435468	0	0	0.1616	0.0602729	0	0	0	0.0380681	0	0.174937	0.0670096	0.0443446	0	0	0	0	0	0	0.17	0.083204	1.08619
TCGA-GN-A4U4-06A-11R-A32P-07	0.111276	0.0818485	0	0.126048	0	0.208939	0	0	0	0	0	0.00767802	0.0304498	0.119577	0.118016	0.0708156	0.0140393	0	0.0894117	0	0.0219	0	0.17	0.0834253	1.0522
TCGA-RP-A694-06A-11R-A311-07	0.0267404	0	0.0527561	0.224253	0	0.095367	0.0470232	0.0819051	0.0251087	0	0.00713919	0.000816273	0.0605173	0.0667484	0.0431797	0.257959	0	0	0.0104861	0	0	0	0.1	0.115323	1.0398
TCGA-D9-A1JX-06A-11R-A18S-07	0.0194893	0	0.0122497	0.399781	0	0.0493399	0.0747937	0.0605332	0.00898756	0	0	0.0297881	0.0493455	0.0254695	0.110421	0.0758426	0.0236645	0	0.0533659	0	0.00692862	0	0.1	0.116197	1.06043
TCGA-EE-A2GE-06A-11R-A18T-07	0	0.0032909	0.041704	0.323697	0	0.0299706	0.0464641	0.0470275	0.0447013	0	0	0	0.0286536	0.199773	0.0678789	0.150685	0.00453904	0	0.0116148	0	0	0	0.07	0.134457	1.0411
TCGA-QB-A6FS-06A-11R-A311-07	0.105223	0	0.0847774	0.311951	0	0	0.0470727	0.0264863	0.0643393	0	0	0.0394238	0.0198762	0.087914	0.0500783	0.128354	0.00192948	0	0.0325747	0	0	0	0	0.391618	0.921084
TCGA-ER-A3ES-06A-11R-A20F-07	0.039843	0	0.0613739	0.0717099	0	0.293623	0	0.0484075	0	0.0680503	0	0.0622617	0.0162478	0	0.0218094	0.264605	0	0.0355292	0	0.0165389	0	0	0.87	-0.0251496	1.10546
TCGA-D3-A5GO-06A-12R-A27Q-07	0.00653037	0.00926695	0.00132766	0.176502	0	0.0639485	0.022775	0.0554821	0.0153184	0	0	0.0377464	0	0.387745	0.0701345	0.127525	0.0085176	0	0.0171811	0	0	0	0.01	0.2412	1.00536
TCGA-EB-A551-01A-21R-A27Q-07	0	0	0.0332702	0.394034	0	0	0.153414	0.0995861	0.0393939	0	0	0.00813053	0.0315954	0	0.0852279	0.140987	0	0	0.014361	0	0	0	0.06	0.141743	1.0501
TCGA-W3-A825-06A-11R-A352-07	0.0543847	0	0.0181781	0.29161	0	0.0236106	0.137985	0.0377634	0.0345649	0	0	0	0.0102866	0.197098	0.049918	0.121321	0.00535097	0	0.0179286	0	0	0	0	0.417913	0.90805
TCGA-QB-AA9O-06A-11R-A39D-07	0.00580192	0	0.0111546	0.37371	0	0	0.14095	0.027177	0.0454968	0	0	0.0158885	0.0101942	0.241357	0.0623003	0.0502565	0	0	0.0157135	0	0	0	0.1	0.112685	1.05975
TCGA-GN-A265-06A-21R-A18T-07	0.019463	0	0.00121383	0.0919184	0	0.217622	0.0486107	0.0499431	0.033407	0	0	0.00971466	0.00504333	0.192159	0.114693	0.170631	0	0	0.0443176	0	0	0.0012633	0.32	0.0301359	1.08256
TCGA-D9-A4Z3-01A-11R-A266-07	0.00453676	0	0.000706247	0.194676	0	0.156736	0.00448766	0.0586616	0.0333025	0.0357342	0	0.0306637	0.0116399	0.0241601	0.056775	0.362891	0	0	0.0250294	0	0	0	0.36	0.0252117	1.09005
TCGA-EB-A5KH-06A-11R-A27Q-07	0.205994	0.012256	0.00956398	0.072316	0	0.1866	0	0.0252093	0.106068	0	0.00863461	0.0365597	0.0132228	0.0708673	0.0460264	0.169817	0	0	0.0368641	0	0	0	0.16	0.0902005	1.05552
TCGA-FS-A1YY-06A-11R-A18T-07	0.0307533	0	0	0.0483229	0	0.0611191	0.0378498	0	0	0	0	0.00972483	0	0.451522	0.0236559	0.264112	0	0	0.0729404	0	0	0	0.32	0.0350469	1.12957
TCGA-WE-A8K1-06A-21R-A37K-07	0.0260536	0	0.010685	0.363505	0	0.0303751	0.0283676	0.0676359	0.0854646	0	0	0.0469169	0.0180847	0.155929	0.100648	0.060326	0.00600895	0	0	0	0	0	0.01	0.2631	0.995341
TCGA-BF-AAP2-01A-11R-A40A-07	0.0339189	0	0	0.167901	0	0.141362	0.000102154	0.0814618	0.0770625	0	0	0.0761549	0.0268175	0.0386984	0.0830252	0.204935	0.0221609	0	0.0463995	0	0	0	0.12	0.107523	1.05132
TCGA-EB-A82C-01A-11R-A352-07	0.0617765	0	0.0337939	0.0997621	0	0.161585	0	0.124779	0.000322262	0	0	0.0272145	0.0147767	0.0896717	0.100739	0.237254	0	0.00268931	0.0394751	0	0	0.00616091	0.57	-0.00382646	1.08698
TCGA-EE-A180-06A-11R-A21D-07	0.0316197	0	0	0.0832134	0	0.14225	0	0.035204	0	0	0	0.0433367	0.0582817	0.165429	0.116312	0.175047	0.00474016	0	0.129302	0	0.0152639	0	0.47	0.00110847	1.08272
TCGA-EE-A2GL-06A-11R-A18S-07	0.23275	0.109961	0.0268631	0.179262	0	0.0919882	0.042614	0.0413953	0.0523703	0	0	0.02954	0	0.070054	0.0280144	0.0399103	0.0212336	0	0.0340439	0	0	0	0	0.559667	0.829928
TCGA-DA-A1HW-06A-11R-A18U-07	0.027272	0	0.026156	0.353539	0	0.103506	0.0900275	0.0524044	0.0660523	0	0	0.00928369	0.0141905	0.0664925	0.101499	0.0413762	0.0169125	0	0.0312886	0	0	0	0.01	0.208023	1.02096
TCGA-BF-A1PU-01A-11R-A18S-07	0.0744352	0	0	0.0786105	0	0.117222	0	0.132655	0	0	0.0125562	0.024908	0	0.130567	0.0450617	0.311542	0	0	0.0724429	0	0	0	0.62	-0.00903609	1.08814
TCGA-Z2-A8RT-06A-11R-A37K-07	0.0318721	0.0143169	0.0375661	0.156165	0	0.172292	0.0115799	0.0642942	0.0849958	0	0	0.00977937	0.0129431	0.101115	0.0959138	0.157666	0.0249433	0	0.024557	0	0	0	0.03	0.180735	1.01653
TCGA-DA-A95Z-06A-11R-A37K-07	0.00919257	0	0	0.129164	0	0	0.00806043	0.0305829	0	0.0365359	0	0.0473489	0.00538097	0.221893	0.128791	0.247434	0.0144214	0	0.121195	0	0	0	0.1	0.113906	1.05344
TCGA-D3-A51N-06A-11R-A266-07	0	0.0591665	0.00814591	0.0514439	0	0.0947103	0.0157996	0.0583054	0.0167156	0	0	0.020411	0	0.439381	0.136249	0.0957873	0.00171286	0	0.00217185	0	0	0	0.02	0.185464	1.04303
TCGA-BF-A5ES-01A-11R-A27Q-07	0.00597438	0	0.000252961	0.205843	0	0.0443742	0.000668795	0.0187605	0.0101438	0	0	0.0417443	0	0.167069	0.112932	0.275781	0.00707768	0	0.093858	0	0	0.0155211	0.22	0.0570215	1.07264
TCGA-ER-A2NC-06A-11R-A18T-07	0.0281498	0	0	0.0726821	0	0.131046	0.00235532	0.0177486	0.0124031	0	0	0.0113035	0.203989	0.00380673	0.0310425	0.440066	0.00340548	0	0.0420019	0	0	0	0.01	0.23042	0.996491
TCGA-EE-A2MK-06A-11R-A18S-07	0	0.00482429	0.0202843	0.367155	0	0	0.0217161	0.0427905	0.0725467	0	0	0.0176745	0.0393577	0.105644	0.114394	0.182242	0	0	0.0113717	0	0	0	0.11	0.109962	1.05842
TCGA-EE-A29A-06A-12R-A18U-07	0.0484292	0	0	0.0387154	0	0.0202214	0	0.0245758	0.0809477	0.0224396	0	0.00161733	0	0.41739	0.0550606	0.232199	0	0	0.0584048	0	0	0	0.19	0.0659859	1.09997
TCGA-ER-A2NF-06A-11R-A18T-07	0	0.00616806	0.391691	0.299675	0	0.0619409	0.00192561	0.0330449	0.0513957	0	0	0.0258205	0.0180072	0.0210328	0.0305394	0.0510343	0	0.00156597	0.00615866	0	0	0	0	0.512495	0.872187
TCGA-EB-A6QZ-01A-12R-A32P-07	0	0.00892616	0	0.0489186	0	0.0325973	0.0499424	0.0417901	0	0	0	0.0482818	0	0.1497	0.0517925	0.445306	0.00789991	0	0.114845	0	0	0	0.45	0.00443321	1.1007
TCGA-EE-A29W-06A-11R-A18U-07	0.0132078	0	0	0.0737043	0	0.117309	0	0.0254815	0	0.00237065	0	0.0455174	0.00802856	0.237367	0.0216022	0.326022	0.000405369	0	0.128984	0	0	0	0.4	0.0179485	1.09341
TCGA-HR-A5NC-01A-11R-A27Q-07	0	0	0	0.0137384	0	0.15453	0.0377787	0.00301853	0.0181573	0	0.00179541	0.0122309	0.0058642	0.185067	0.0389533	0.400994	0.0681924	0	0.0555524	0	0	0.00412793	0.43	0.0099055	1.10111
TCGA-WE-AAA0-06A-11R-A38C-07	0.23566	0	0.0420905	0.0968728	0	0.0727243	0.0425248	0.0446474	0.0935753	0	0	0.00167892	0	0.178183	0.0779489	0.0841421	0	0.00855451	0.0213974	0	0	0	0.07	0.131068	1.04179
TCGA-EE-A29V-06A-12R-A18S-07	0.044655	0	0.016245	0.0652572	0	0.10262	0.0564083	0.0565725	0.00200415	0	0.0160637	0	0.0637805	0.164787	0.0149682	0.185747	0	0.00985898	0.0829524	0	0	0.11808	0.2	0.061761	1.05624
TCGA-HR-A2OH-06A-11R-A18U-07	0.0148582	0	0.00733082	0.45862	0	0.0104813	0.0970602	0.0846276	0.0174608	0	0.00234992	0	0.0238353	0.113985	0.0840697	0.0537269	0.00780254	0	0.0237918	0	0	0	0.01	0.261243	0.996295
TCGA-D9-A3Z3-06A-11R-A239-07	0.224496	0	0.0270896	0.112051	0	0.105592	0.0116802	0.0564205	0.0225511	0.00687976	0	0.0175268	0	0.109721	0.0813887	0.179751	0	0	0.0448526	0	0	0	0	0.341082	0.943927
TCGA-GN-A264-06A-11R-A18U-07	0.00413974	0.0156202	0	0.0839582	0	0.138866	0	0.0477899	0	0.0130333	0	0	0	0.269074	0.0488672	0.314473	0.0156281	0	0.048551	0	0	0	0.19	0.0661398	1.07943
TCGA-WE-A8JZ-06A-11R-A37K-07	0.0399996	0	0	0.131259	0	0.134721	0.0274304	0.0288105	0.0334207	0	0	0.0017872	0	0.451617	0.0626115	0.0574283	0.00274711	0	0.0281678	0	0	0	0.02	0.194499	1.03282
TCGA-ER-A19L-06A-12R-A18S-07	0.0276355	0	0	0.0278678	0	0.285848	0.0125973	0.00585885	0.0294937	0	0	0.00454422	0.00202818	0.0804842	0.0689159	0.401803	0.000175592	0	0.0453698	0	0	0.00737728	0.32	0.0316684	1.08073
TCGA-FR-A726-01A-11R-A32P-07	0	0.00191243	0	0.0169763	0	0.0473912	0	0.0691045	0.0297809	0	0.0653272	0	0	0.452736	0.00735883	0.190796	0	0	0	0.103612	0	0.0150037	0.08	0.127939	1.08348
TCGA-DA-A1I0-06A-11R-A20F-07	0.0688291	0.0765445	0.0120796	0.228301	0	0.0270848	0.00343168	0.0203936	0.134285	0	0	0.0298634	0.0182567	0.103583	0.0232144	0.193378	0.0240337	0	0.0340922	0	0	0.00263001	0.01	0.229936	0.992952
TCGA-FS-A1ZR-06A-21R-A18U-07	0.0171066	0	0	0.168172	0	0.151036	0.0280133	0.0502938	0.0171082	0	0.016416	0.0179948	0.0133814	0.168618	0.118295	0.164984	0.0123712	0	0.0562095	0	0	0	0.31	0.0362455	1.0789
TCGA-EE-A2MN-06A-11R-A18S-07	0.0367838	0	0	0.260263	0	0.15811	0.0329107	0.0470269	0.043707	0	0	0.0292349	0.0183671	0.0245112	0.135903	0.121221	0.0310619	0	0.0539996	0	0.00689874	0	0.1	0.114013	1.05681
TCGA-GN-A8LK-06A-11R-A37K-07	0.0685368	0	0.0165415	0.220238	0	0.165918	0	0.175034	0.0132786	0	0.00653469	0.0401551	0.047565	0.0318215	0.00714352	0.196855	0	0.0103781	0	0	0	0	0.62	-0.00890991	1.11503
TCGA-ER-A19N-06A-11R-A18S-07	0.0165092	0	0.0597521	0.217687	0	0.0818117	0.040572	0.017104	0.0360715	0	0	0	0.0210957	0.248237	0.045159	0.179803	0.0223541	0	0.0138442	0	0	0	0.01	0.224807	0.998056
TCGA-BF-A5ER-01A-12R-A27Q-07	0.0124104	0.00159603	0	0.0583685	0	0.120944	0.0186329	0.000544931	0.0211294	0	0.0634395	0	0.0195738	0.315995	0.0218671	0.33052	0	0	0.0149798	0	0	0	0.05	0.152408	1.04973
TCGA-EE-A3J4-06A-11R-A20F-07	0.0189504	0	0.001096	0.13652	0	0.1861	0.0516064	0.0686101	0.023639	0	0	0.0202112	0.0678991	0.0966898	0.119614	0.112887	0.0374689	0	0.0587082	0	0	0	0.17	0.0814816	1.05413
TCGA-EE-A183-06A-11R-A18S-07	0.0860116	0.0622705	0.0703627	0.23693	0	0.050248	0	0.0383625	0.0664722	0	0	0.0286935	0.0211303	0.141157	0.0282977	0.121835	0.0237761	0	0.0244529	0	0	0	0	0.326338	0.951362
TCGA-W3-AA1O-06A-11R-A38C-07	0.0243512	0	0	0.0379953	0	0.050503	0.0168315	0.0154159	0.00885124	0	0	0.0205102	0	0.504896	0.0406694	0.229978	0.020782	0	0.0292158	0	0	0	0.18	0.0748972	1.12442
TCGA-ER-A19W-06A-41R-A239-07	0.0161863	0	0	0.367994	0	0	0.155549	0.0320419	0.0374574	0	0.0274506	0	0.0331608	0.0918093	0.0953596	0.105388	0.00919593	0	0.0284072	0	0	0	0	0.376915	0.92968
TCGA-EE-A29G-06A-12R-A18T-07	0.0118691	0	0.000419944	0.0784922	0	0.0672241	0.00556529	0.0268226	0.0352813	0	0	0	0	0.487888	0.0904847	0.0776088	0.0207463	0	0.0911699	0	0.00642828	0	0.01	0.247027	1.01289
TCGA-DA-A95X-06A-11R-A37K-07	0.0151397	0	0.00378328	0.10789	0	0.20136	0.00951103	0	0.00681399	0	0	0.0246262	0.0631569	0.164442	0.0733495	0.251017	0.00101207	0	0.0647026	0	0.0131957	0	0.42	0.0121386	1.08146
TCGA-D3-A51R-06A-11R-A266-07	0.232389	0	0.0361395	0.0293992	0	0.303546	0	0.0130538	0.0181694	0	0	0.0155303	0	0.247059	0.0269142	0.0586995	0	0	0	0.0191004	0	0	0.31	0.0375673	1.0905
TCGA-FR-A3YO-06A-11R-A239-07	0.0450243	0	0.009958	0.0886675	0	0	0	0.0128908	0.040975	0	0.00362042	0.0123539	0.0434377	0.539759	0.0015483	0.152312	0	0	0	0.046111	0	0.00334217	0.29	0.0444544	1.14157
TCGA-D3-A2JK-06A-11R-A18S-07	0.0477741	0	0.0178185	0.0659057	0	0.0410736	0	0.00608684	0.0404007	0	0.0157304	0.00300076	0	0.624407	0.0177534	0.0914639	0	0	0.0285852	0	0	0	0.01	0.280488	1.02054
TCGA-D3-A3MU-06A-11R-A21D-07	0.0347677	0	0.0562083	0.0790325	0	0.0922903	0.0258601	0.0362589	0.0488341	0	0	0.0171645	0.00520285	0.411538	0.0703306	0.0839493	0	0	0.0385632	0	0	0	0	0.523562	0.852239
TCGA-D9-A149-06A-11R-A18S-07	0.0402354	0	0	0.198421	0	0.0698468	0.0810206	0.0456027	0.0410883	0	0.0272028	0.0122088	0.0112112	0.13516	0.119774	0.172024	0.00283278	0	0.0433704	0	0	0	0.08	0.127949	1.03778
TCGA-FS-A1ZC-06A-11R-A18T-07	0.000557764	0	0	0.0150233	0	0.0772326	0	0	0.0101314	0	0.010616	0	0	0.722182	0.00771568	0.155677	0	0	0.000863782	0	0	0	0	0.715245	0.700589
TCGA-RP-A695-06A-11R-A311-07	0.0396123	0	0.0314793	0.394509	0	0	0.0498279	0.0259213	0.0123351	0	0	0.044841	0.00471013	0.0845683	0.0301879	0.211218	0.00572097	0	0.0650691	0	0	0	0.12	0.10634	1.05191
TCGA-EE-A17Y-06A-11R-A18T-07	0	0.0102527	0.00138025	0.0196987	0	0	0.000190939	0.0617114	0.0268803	0.00645855	0.0317502	0	0	0.747424	0	0	0	0	0	0.0771068	0.0171459	0	0	0.671059	0.743419
TCGA-BF-A3DJ-01A-11R-A20F-07	0.0295701	0	0.0106618	0.067506	0	0.135056	0.0398027	0.0312798	0.00999483	0.0116659	0	0.00728671	0.182986	0.0845854	0.0556589	0.259826	0.0097327	0	0.0633728	0	0	0.00101445	0.1	0.119081	1.03121
TCGA-FS-A1Z7-06A-11R-A18T-07	0.00212953	0.007265	0.00133731	0	0	0.0261562	0	0.0153801	0.0287598	0.0116959	0.0275566	0	0	0.739949	0.0344728	0.0893994	0.00205413	0	0.0111687	0	0.00267533	0	0	0.639604	0.774123
TCGA-EE-A3AH-06A-11R-A18S-07	0.0548316	0.0105951	0.04531	0.0453212	0	0.0676902	0.00268877	0.0753787	0	0	0	0.0178514	0.0537873	0.20861	0.102311	0.217059	0.058004	0	0.0405607	0	0	0	0.4	0.0177733	1.08086
TCGA-EB-A44P-01A-11R-A266-07	0.016765	0	0.00359625	0.185946	0	0.0240106	0.140787	0.0247409	0	0	0.0263917	0.0194428	0	0.14205	0.178358	0.200632	0.0128716	0	0.0141043	0	0.0103043	0	0.36	0.0256387	1.09294
TCGA-EE-A2A0-06A-11R-A18T-07	0.0314436	0.0250104	0.0673908	0.137211	0	0.170966	0.0551617	0.00375168	0	0.0460427	0	0	0.00278293	0.0492735	0.0540339	0.337131	0.00763193	0	0.0121684	0	0	0	0.01	0.195911	1.00526
TCGA-ER-A19G-06A-11R-A18U-07	0.0336384	0	0.00472961	0.0449321	0	0.0880184	0.0648642	0.0129425	0.00900833	0.0553648	0	0.0469385	0	0.385804	0.122475	0.081031	0.011799	0	0.0384535	0	0	0	0.03	0.174306	1.03611
TCGA-D3-A51J-06A-11R-A266-07	0.0306595	0	0	0.346301	0	0.0697769	0.0301618	0.0720786	0.0619365	0	0	0.0182054	0.0179633	0.167135	0.0723259	0.0815151	0.00956439	0	0.022377	0	0	0	0.06	0.139283	1.04947
TCGA-D3-A8GM-06A-11R-A37K-07	0.0978896	0	0.0134667	0.119667	0	0.0708772	0.0757008	0.0281654	0.0418162	0	0.00866063	0.000837945	0	0.308245	0.078931	0.110097	0.0269708	0	0.0186746	0	0	0	0.02	0.184498	1.01655
TCGA-D3-A1Q8-06A-11R-A18T-07	0.138073	0	0.0710426	0.0585687	0	0.0882117	0.0128597	0.00405559	0.0303767	0	0	0.024602	0.133092	0	0.022684	0.312275	0.0150696	0	0.0890892	0	0	0	0	0.345012	0.939744
TCGA-OD-A75X-06A-12R-A32P-07	0	0.00897914	0.00276089	0.0548944	0	0.217274	0.0153309	0.0981118	0	0	0.0361147	0.0188183	0.0252363	0.208181	0.0998505	0.202689	0	0.00230767	0.00945123	0	0	0	0.18	0.0771723	1.06616
TCGA-D3-A8GS-06A-12R-A37K-07	0	0.0415133	0.0449178	0.222338	0	0.0965108	0.224269	0	0.0149369	0	0	0.0288076	0.00641791	0.0748204	0.0879374	0.0730853	0.0175594	0	0.0668868	0	0	0	0.04	0.156134	1.02218
TCGA-FS-A4FC-06A-11R-A24X-07	0.0232069	0	0.00568599	0.136166	0	0.0305947	0.0229016	0.0636597	0.0594866	0	0.00956857	0.0083654	0	0.296379	0.116174	0.150611	0.0280766	0	0.0491239	0	0	0	0.1	0.119229	1.05091
TCGA-EE-A182-06A-11R-A18T-07	0.0255795	0	0.0203188	0.176441	0	0.0793707	0	0.0309311	0.0244301	0	0.0211958	0.0523077	0	0.298685	0	0.223718	0.000237091	0	0.0467848	0	0	0	0.01	0.265127	0.986536
TCGA-EB-A5SF-01A-11R-A311-07	0.00415016	0.00192131	0	0.00156534	0	0.00637702	0	0	0.0483797	0.00313454	0.0276492	0	0	0.683628	0.0136676	0.137196	0	0	0.0723314	0	0	0	0.01	0.266047	1.05505
TCGA-D3-A8GE-06A-11R-A37K-07	0.0637146	0	0.0162837	0.225747	0	0.257856	0.00806255	0.0423487	0.023874	0.0132822	0	0.0222199	0.00232151	0.0218509	0.113421	0.148742	0.0081047	0	0.0321704	0	0	0	0.01	0.196517	1.02187
TCGA-EE-A2M8-06A-12R-A18S-07	0.013005	0.00250486	0.00527472	0.447837	0	0.0612664	0.0231087	0.0795134	0.0719709	0	0	0.0464751	0.015487	0.0210134	0.0712179	0.0750775	0.0214779	0	0.0447706	0	0	0	0.01	0.285258	0.99376
TCGA-HR-A2OG-06A-21R-A18U-07	0	0.00513271	0.116855	0.0578418	0	0.110275	0.0484301	0.0103021	0.0449232	0	0	0.00826423	0.00408498	0.399085	0.0601572	0.11684	0.00109142	0	0.00937625	0	0	0.00734151	0.01	0.196198	1.02534
TCGA-BF-A5EO-01A-12R-A27Q-07	0.00227397	0	0	0.329764	0	0	0.0450147	0.0608219	0.0534231	0	0.0429948	0.0156509	0.0826095	0.181618	0.0275702	0.154221	0	0	0	0.00403775	0	0	0.2	0.060191	1.07852
TCGA-EE-A29C-06A-21R-A18S-07	0.0661859	0	0.0307327	0.014876	0	0.0556326	0.00769681	0.0173703	0.0637536	0	0.00536095	0	0	0.474701	0.0334148	0.183705	0	0	0.0465706	0	0	0	0	0.317434	0.975742
TCGA-GN-A262-06A-11R-A18T-07	0.0830388	0	0	0.0221679	0	0.0703339	0	0.0913978	0.00680514	0	0.13304	0	0	0.269953	0.0311395	0.235555	0	0	0.0565686	0	0	0	0.06	0.14257	1.03542
TCGA-BF-A5EP-01A-12R-A27Q-07	0	0.0149658	0	0.16242	0	0.0812433	0.0246315	0.0380628	0.0256237	0	0	0.0142884	0	0.360024	0.0583447	0.204225	0	0	0.0161705	0	0	0	0.32	0.0344889	1.10312
TCGA-W3-AA1V-06B-11R-A40A-07	0.0141921	0	0.00451619	0.0864022	0	0.336414	0.00334214	0	0	0.025702	0	0.0222616	0.00246543	0.133284	0.0781016	0.293319	0	0	0	0	0	0	0.01	0.245544	0.993494
TCGA-GF-A4EO-06A-12R-A24X-07	0	0.0101396	0.0625094	0.260187	0	0.110009	0.0896911	0.0134801	0.0436135	0	0.0038796	0	0.00247272	0.211043	0.0730765	0.118704	0.00110018	0	0	0	9.40294e-05	0	0.06	0.139055	1.03881
TCGA-FW-A3R5-06A-11R-A239-07	0.113838	0	0.028847	0.110881	0	0.169602	0.0668813	0.051924	0	0	0	0.00202658	0	0.15186	0.094123	0.138876	0.0442542	0	0.0268879	0	0	0	0.07	0.137047	1.02779
TCGA-FS-A1ZD-06A-11R-A18T-07	0	0.00576818	0.00751651	0.00647869	0	0.0480612	0	0.00215491	0.00103429	0	0.0510124	0.0696437	0	0.334255	0.0062112	0.35257	0	0	0.115294	0	0	0	0	0.629804	0.782942
TCGA-ER-A19O-06A-11R-A18S-07	0.0613392	0	0.0214222	0.234511	0	0	0.00967372	0.0148244	0.0684606	0	0	0.046594	0.0344091	0.224306	0.030207	0.197424	0.0121398	0	0.0444782	0	0	0.000211225	0	0.377428	0.927197
TCGA-EB-A430-01A-11R-A24X-07	0.0374372	0	0.0144145	0.382834	0	0	0.0898793	0.121731	0	0	0	0.035171	0.0176032	0.119527	0.0995205	0.0769645	0.0049175	0	0	0	0	0	0.08	0.128595	1.05705
TCGA-FS-A1ZK-06A-11R-A18T-07	0.0223199	0	0	0.00354507	0	0.0987965	0.0310185	0.0433013	0.0401009	0	0.0277963	0	0	0.580261	0.0501931	0.0964692	0	0	0.00619783	0	0	0	0.15	0.0934886	1.11783
TCGA-D3-A8GK-06A-11R-A37K-07	0.0809759	0	0.0512827	0.0905521	0	0.0570966	0.0916861	0.0406448	0	0	0.0451555	0	0	0.3677	0.00561448	0.159545	0	0	0.00974718	0	0	0	0.16	0.0873442	1.06846
TCGA-EE-A2GJ-06A-11R-A18U-07	0	0.0212597	0	0.224472	0	0.119803	0.062314	0.0384311	0.00468499	0.0283065	0	0.0333158	0.00673375	0	0.132582	0.236164	0.0205238	0	0.0699677	0	0.000918941	0.000523002	0.19	0.0678937	1.06818
TCGA-D3-A3C7-06A-11R-A18U-07	0.0142589	0	0.00183031	0.208437	0	0	0.0329398	0.0334114	0.0129396	0	0.00661217	0	0	0.404338	0.0643749	0.129704	0.0404936	0	0	0.0498874	0	0.000772821	0.01	0.202413	1.02773
TCGA-YG-AA3P-06A-11R-A38C-07	0.0171568	0.0304223	0	0.161707	0	0.128875	0	0.0246056	0.000474907	0	0	0.00887984	0.0298971	0.067664	0.105646	0.313195	0.00941761	0	0.0917045	0	0.0103554	0	0.36	0.0251745	1.07398
TCGA-ER-A19J-06A-11R-A18S-07	0.0277549	0	0.00513997	0.113425	0	0.072436	0.00425657	0.0260643	0.0206416	0	0	0.00807869	0	0.45415	0.0385792	0.198571	0	0	0.0309023	0	0	0	0.03	0.168646	1.05495
TCGA-EE-A2MF-06A-11R-A21D-07	0.0651561	0	0.00190251	0.15881	0	0.143492	0.0279891	0.0551195	0.0209597	0	0.00149893	0.0201313	0.0229532	0	0.0898485	0.340891	0.00268915	0	0.0485591	0	0	0	0.17	0.08492	1.05219
TCGA-EE-A29N-06A-12R-A18S-07	0.020387	0.0881321	0.0238287	0.129702	0	0.0524328	0.0850066	0.0211971	0.115948	0	0	0.018364	0	0.232486	0.0590764	0.109088	0.0078203	0	0.0365314	0	0	0	0.02	0.187032	1.00959
TCGA-FR-A7U8-06A-21R-A352-07	0.00188799	0	0	0	0	0.119226	0	0.0291684	0.0196888	0.0163625	0.0263497	0	0	0.669628	0.00603999	0.0932066	0.00300409	0	0.0154376	0	0	0	0	0.36397	0.980329
TCGA-ER-A19C-06A-11R-A18S-07	0.0312923	0	0.00455665	0.0241204	0	0.0492167	0.0500946	0	0.0184031	0	0.00147972	0	0	0.637836	0.0382803	0.0968625	0	0	0.0478578	0	0	0	0.04	0.159885	1.09819
TCGA-ER-A19D-06A-11R-A18S-07	0.0403327	0	0	0.0868322	0	0.169771	0.0220416	0.0275802	0.0130737	0.00741459	0	0	0	0.208725	0.10673	0.276327	0.0125088	0	0.0286635	0	0	0	0.01	0.235475	0.996062
TCGA-EE-A2MM-06A-11R-A18S-07	0.00647918	0.0187866	0	0.166307	0	0.144618	0	0.0511554	0.0125187	0	0	0.0602158	0.0552254	0	0.064872	0.286034	0.00858155	0	0.120821	0	0.00438519	0	0.24	0.0503721	1.06297
TCGA-D3-A2J9-06A-11R-A18T-07	0.0417387	0	0.0399012	0.441749	0	0.00864981	0.0169886	0.0611048	0.0490941	0.0217096	0	0.0116421	0	0.161066	0.0809473	0.0607273	0.00468171	0	0	0	0	0	0.01	0.267169	0.994749
TCGA-EE-A2MQ-06A-11R-A18S-07	0.0809304	0	0.00277819	0.131023	0	0.137943	0.0510447	0.033241	0.0267835	0	0.0140988	0	0.00234351	0.248934	0.0742365	0.151784	0.012251	0	0.0326086	0	0	0	0.07	0.135866	1.03456
TCGA-ER-A199-06A-11R-A18T-07	0.232856	0	0.0372424	0.233751	0	0.0538846	0.0600746	0.0750321	0.0388416	0	0	0.0177644	0.0166124	0.0496485	0.0479462	0.0703211	0.035556	0	0.0304689	0	0	0	0	0.450822	0.89187
TCGA-EE-A2GO-06A-11R-A18S-07	0	0	0	0.0663188	0	0	0.0705161	0.0220199	0	0	0.00336804	0.00889792	0	0.613259	0.0186978	0.17292	0	0	0.0240028	0	0	0	0.01	0.197115	1.07995
TCGA-D3-A1QA-06A-11R-A18T-07	0.0111578	0	0.00938858	0.176859	0	0.139548	0.0101591	0.0681435	0.0242027	0	0	0.0465727	0	0.112899	0.105486	0.220396	0.0135843	0	0.0616037	0	0	0	0.51	-0.00153535	1.09331
TCGA-EB-A85I-01A-11R-A352-07	0.0106081	0	0.00131433	0.471887	0	0	0.135434	0.102685	0.0350483	0	0	0.0242231	0.0164674	0.0827942	0.0259478	0.0791175	0.000115681	0	0	0.0143577	0	0	0.13	0.10067	1.0876
TCGA-GN-A9SD-06A-11R-A40A-07	0.175974	0	0.0640179	0.210159	0	0.0422563	0.0457581	0.0554937	0.133941	0	0	0.0105387	0.0119294	0.0961604	0.0712342	0.0522566	0.00758113	0	0.0226993	0	0	0	0	0.404129	0.916116
TCGA-EE-A2ME-06A-11R-A18T-07	0.0468106	0.0429274	0.0271899	0.27791	0	0.12842	0.0382274	0.061536	0.060869	0	0	0.00155362	0	0.130675	0.0910192	0.065416	0.0137691	0	0.0136769	0	0	0	0.01	0.288899	0.97447
TCGA-D3-A5GT-01A-12R-A311-07	0	0.0217075	0	0.0618113	0	0.00402459	0.00957674	0.075191	0	0	0.0572084	0	0.0300949	0.122293	0	0.330316	0.0269665	0	0.252913	0	0.00789689	0	0.26	0.0468728	1.07178
TCGA-ER-A2NG-06A-11R-A18T-07	0.00243856	0	0.00201715	0.390268	0	0	0.152834	0.0284067	0.0244524	0	0.0683235	0	0.00547364	0.139638	0.0834457	0.0684855	0.00166729	0.00151527	0.0310344	0	0	0	0.01	0.27629	0.984438
TCGA-D9-A4Z6-06A-12R-A266-07	0.022362	0	0.00168966	0.105821	0	0.0221141	0.0562323	0.0442815	0.00104548	0	0.0115885	0.0197251	0	0.647456	0.0338184	0.0229296	0	0	0.00942416	0	0.00151209	0	0.15	0.0920115	1.1312
TCGA-EB-A6L9-06A-11R-A32P-07	0.195031	0	0.099079	0.209526	0	0.0172803	0.0561093	0.029951	0.0905878	0	0	0.0287857	0	0.0913411	0.0559302	0.0811072	0	0	0.0452714	0	0	0	0	0.492682	0.869796
TCGA-FS-A1ZP-06A-11R-A18T-07	0.0916721	0	0.0211342	0.139039	0	0.104229	0.0122701	0.0461212	0.0232153	0.000699201	0	0.0244272	0.00621647	0	0.0611611	0.364517	0.0618007	0	0.0434975	0	0	0	0.04	0.164881	1.01561
TCGA-D3-A3C3-06A-12R-A18S-07	0.0785349	0	0	0.264577	0	0.165723	0.0570344	0.0167382	0.0241262	0.0180948	0	0	0.00924877	0.0766488	0.159368	0.08891	0.0143978	0	0.0265982	0	0	0	0.03	0.168293	1.03512
TCGA-EE-A17X-06A-11R-A18S-07	0.0627147	0	0	0.151489	0	0	0.0390648	0.0385259	0.0463063	0	0.0596452	0	0.00159035	0.353325	0.023004	0.200038	0	0	0.024296	0	0	0	0.2	0.0622678	1.08269
TCGA-XV-A9W5-01A-11R-A38C-07	0	0	0.00322017	0.240028	0	0.00116534	0.124976	0.130335	0.00557773	0	0.13014	0.00943043	0.0137504	0.0841894	0.0724605	0.153597	0.00241243	0	0.0287174	0	0	0	0.18	0.0772247	1.07083
TCGA-WE-A8ZY-06A-11R-A37K-07	0.0659064	0	0.00499319	0.114124	0	0.0878544	0.0459388	0.0441558	0.00364564	0	0.0296698	0	0.00329268	0.173847	0.0856791	0.324678	0	0	0.0162158	0	0	0	0.23	0.051248	1.07173
TCGA-ER-A2NB-01A-12R-A18S-07	0.0564588	0	0.0249785	0.455322	0	0	0.0482106	0.0629272	0.0262193	0	0.0237092	0.0101664	0.0131722	0.0927608	0.0130698	0.0976631	0.0568919	0.00962933	0.00427673	0	0	0.0045438	0.01	0.267058	0.989485
TCGA-FR-A7UA-06A-32R-A352-07	0.0189857	0	0.0184761	0.431836	0	0	0.0531849	0.0863036	0.0619054	0	0	0.0061438	0	0.171941	0.0599247	0.0912986	0	0	0	0	0	0	0.01	0.196004	1.02949
TCGA-D3-A5GS-06A-11R-A27Q-07	0.0134657	0	0.000279635	0.264292	0	0.0945765	0.0265184	0.0867454	0.0353097	0	0	0	0.00596723	0.122647	0.143152	0.146792	0.0188642	0	0.0413907	0	0	0	0.06	0.145891	1.04117
TCGA-FS-A4F8-06A-11R-A266-07	0.0588981	0.152418	0.05469	0.185106	0	0.135015	0.0411132	0.0286134	0.12109	0	9.11155e-05	0	0.00530623	0.0719649	0.0596699	0.0681762	0.00712554	0	0.0107222	0	0	0	0	0.419881	0.908525
TCGA-FS-A4FD-06A-11R-A266-07	0.0523633	0	0.0957367	0.182538	0	0.0294325	0.0111937	0.0717198	0.0381301	0	0	0.013949	0	0.268063	0.0454342	0.181422	0	0	0.010017	0	0	0	0	0.322566	0.955305
TCGA-EE-A2A2-06A-11R-A18T-07	0.088488	0.0485876	0.0666424	0.151865	0	0.0862604	0.0632221	0.066853	0.0429416	0	0	0.02479	0.00164303	0.144087	0.0455873	0.119538	0.0219489	0	0.0275467	0	0	0	0.01	0.263907	0.976629
TCGA-D3-A8GI-06A-11R-A37K-07	0	0.00460088	0	0.0528891	0	0.0123925	0.0260671	0	0.00258687	0	0.00474512	0.0179676	0	0.727051	0.0239017	0.080747	0	0	0.0470512	0	0	0	0	0.349882	1.00379
TCGA-YD-A9TA-06A-11R-A39D-07	0.133047	0	0.024571	0.0731427	0	0.124896	0.0778525	0.0229687	0.00594204	0	0.0106084	0.00974627	0	0.321965	0.0893016	0.0903074	0.00147912	0	0.014172	0	0	0	0	0.312527	0.959898
TCGA-EB-A44O-01A-11R-A266-07	0.0403959	0	0	0.192484	0	0.101095	0.0929268	0.116042	0	0	0.06349	0	0.00175603	0.0827713	0.0739598	0.17167	0.0353835	0.00170407	0.0263212	0	0	0	0.44	0.00650223	1.08674
