# Supplementary material for: Prognostic Role of Tumor Mutation Burden Combined With Immune Infiltrates in Skin Cutaneous Melanoma Based on Multi-Omics Analysis
Source: Front Oncol. 2020 Nov 10;10:570654. doi: 10.3389/fonc.2020.570654 (PMC7683772; doi:10.3389/fonc.2020.570654)
Supplement: Supplementary file 11 [file Table_6.xlsx]

## Sheet: Sheet1
Table S6. Caulculation of TMBPI for SKCM patients.
id	futime	fustat	TMBPI	risk
TCGA-EE-A2A5	3.27397	1	1.03254	high
TCGA-FR-A44A	14.5178	0	0.877289	low
TCGA-EE-A29X	1.49315	1	0.875578	low
TCGA-ER-A195	2.95342	1	0.894533	low
TCGA-DA-A1I4	2.99452	1	0.897273	low
TCGA-D3-A51K	2.74521	0	1.32009	high
TCGA-D3-A1Q4	9.33699	0	0.951746	high
TCGA-EB-A1NK	2.84658	0	1.10646	high
TCGA-D3-A3C6	4.83836	1	0.874412	low
TCGA-ER-A3EV	3.91507	1	1.18189	high
TCGA-D3-A2JE	2.30411	1	1.46244	high
TCGA-FS-A4F4	5.55616	1	0.902296	high
TCGA-WE-A8ZR	0.750685	1	0.887307	low
TCGA-D3-A3CC	7.24384	0	0.889525	low
TCGA-EE-A2MH	1.4137	1	0.880129	low
TCGA-D9-A4Z2	0.520548	1	0.879654	low
TCGA-3N-A9WB	1.41918	1	0.904712	high
TCGA-ER-A19H	12.6959	1	0.878291	low
TCGA-BF-A1PZ	2.33699	0	0.888887	low
TCGA-D3-A3BZ	10.8932	0	1.02786	high
TCGA-ER-A19T	0.739726	1	3.30964	high
TCGA-DA-A3F3	0.873973	1	0.925621	high
TCGA-GF-A769	2.93151	1	0.869149	low
TCGA-D3-A8GN	13.4164	0	0.885714	low
TCGA-D3-A8GD	1.96712	0	0.872999	low
TCGA-D3-A3CE	5.01918	1	0.877062	low
TCGA-FS-A1ZU	2.2137	1	1.17287	high
TCGA-D3-A3CF	2.04384	1	0.887648	low
TCGA-XV-AAZV	1.12877	0	1.20319	high
TCGA-ER-A19B	8.2	1	0.924862	high
TCGA-D3-A2JG	9.46027	1	0.882638	low
TCGA-EB-A44N	0.561644	1	1.51213	high
TCGA-GN-A4U7	0.868493	1	1.36273	high
TCGA-GN-A26D	4	1	0.876019	low
TCGA-DA-A95W	3.11233	0	1.1603	high
TCGA-FS-A1ZE	3.87123	1	0.884839	low
TCGA-D9-A1X3	1.50959	0	0.866936	low
TCGA-ER-A2ND	1.94521	1	1.09816	high
TCGA-XV-A9W2	1.14247	0	1.69152	high
TCGA-BF-A9VF	1.20548	0	1.83993	high
TCGA-BF-AAP8	1.22466	0	1.11591	high
TCGA-D3-A3CB	13.8767	0	0.910292	high
TCGA-FW-A5DY	1.60822	0	0.913144	high
TCGA-D9-A3Z4	1.42192	1	1.09822	high
TCGA-EE-A2GH	18.3534	0	0.999032	high
TCGA-XV-AAZY	1.10959	0	1.31799	high
TCGA-ER-A19S	4.12329	0	0.879418	low
TCGA-EE-A29P	4.70137	0	0.872333	low
TCGA-FS-A1ZN	2	1	0.9343	high
TCGA-BF-A3DN	1.96438	0	0.906169	high
TCGA-FS-A1ZM	8.43836	0	0.89702	low
TCGA-WE-AAA4	2.08219	0	0.922445	high
TCGA-WE-A8ZN	4.91507	0	0.971347	high
TCGA-EB-A3XE	0.493151	0	1.34513	high
TCGA-EB-A550	0.723288	1	3.80794	high
TCGA-GN-A8LL	1.78082	1	2.20267	high
TCGA-FS-A1ZJ	3.94795	1	3.42184	high
TCGA-EB-A4OZ	1.69863	0	2.41019	high
TCGA-EB-A4P0	0.893151	1	0.933646	high
TCGA-D3-A1Q9	2.63288	1	1.59066	high
TCGA-GN-A26A	2.70685	1	0.919893	high
TCGA-FS-A1ZT	4.43014	0	1.24462	high
TCGA-FS-A1ZG	0.808219	1	0.900984	high
TCGA-DA-A1I2	14.7123	1	0.907072	high
TCGA-EE-A2MP	20.7205	1	0.862215	low
TCGA-EE-A3JE	4.27945	0	0.897925	low
TCGA-FS-A1YW	18.0767	1	0.86943	low
TCGA-D9-A6EG	1.91233	1	0.954721	high
TCGA-ER-A19A	6.47945	0	0.966665	high
TCGA-D3-A2JP	4.96438	0	0.868083	low
TCGA-D3-A5GR	14.8603	0	0.869859	low
TCGA-ER-A197	1.16164	1	1.13058	high
TCGA-ER-A19Q	4.2411	1	0.87218	low
TCGA-FS-A1Z0	16.8877	1	1.0223	high
TCGA-WE-A8K6	1.49589	0	0.939993	high
TCGA-EB-A3HV	0.106849	0	1.41343	high
TCGA-D9-A6E9	0.824658	0	0.876894	low
TCGA-ER-A19P	13.5068	1	0.872551	low
TCGA-EB-A5VU	0.879452	1	1.03916	high
TCGA-EB-A44Q	1.15616	0	0.871599	low
TCGA-FR-A8YE	8.70137	0	0.874656	low
TCGA-ER-A42H	1.16712	1	0.913231	high
TCGA-D3-A2JC	7.23014	0	0.914204	high
TCGA-EE-A2A6	7.17808	0	0.888703	low
TCGA-DA-A3F5	18.8301	1	0.869377	low
TCGA-FR-A2OS	1.00822	1	0.994097	high
TCGA-EB-A3XD	3.17808	0	3.47379	high
TCGA-D3-A2JN	5.53973	1	0.91828	high
TCGA-WE-A8ZQ	5.26849	0	1.26093	high
TCGA-EE-A29H	5.3863	0	0.880861	low
TCGA-XV-AAZW	1.07671	1	1.1189	high
TCGA-D9-A4Z5	0.59726	0	0.919075	high
TCGA-LH-A9QB	30.7315	1	0.870971	low
TCGA-D3-A51F	4.64384	0	0.905522	high
TCGA-EE-A3J8	2.86027	1	0.902647	high
TCGA-EB-A82B	1.06849	0	1.0582	high
TCGA-ER-A42K	1.07945	1	0.878343	low
TCGA-XV-A9VZ	0	0	0.905291	high
TCGA-ER-A196	4.89041	0	1.38062	high
TCGA-EE-A3JH	11.1945	0	0.877728	low
TCGA-ER-A2NF	2.40274	1	0.995097	high
TCGA-WE-A8ZM	8.44384	0	0.976204	high
TCGA-EB-A4OY	2.67671	0	1.13576	high
TCGA-GN-A8LN	2.11507	0	0.878196	low
TCGA-EE-A3J3	14.3479	1	0.914291	high
TCGA-FS-A1ZH	2.72877	1	1.02612	high
TCGA-D3-A51H	4.69589	0	0.971764	high
TCGA-DA-A95V	6.00822	0	0.899108	high
TCGA-D3-A1Q5	9.38082	1	0.907872	high
TCGA-EE-A2M7	2.40274	1	0.875716	low
TCGA-FS-A1YX	4.04932	1	0.873057	low
TCGA-GN-A4U9	1.84384	1	6.46901	high
TCGA-D3-A2JL	14.2986	0	0.868732	low
TCGA-EB-A97M	1.13425	0	0.873288	low
TCGA-FS-A1ZB	4.07123	1	0.945685	high
TCGA-EE-A20I	1.12877	1	0.881519	low
TCGA-FS-A1ZS	12.4	0	0.872968	low
TCGA-EB-A5SE	1.09863	1	0.917669	high
TCGA-DA-A1I8	4.49315	1	0.882179	low
TCGA-D3-A51E	14.5699	0	0.872433	low
TCGA-D3-A1Q7	11.1041	0	0.893355	low
TCGA-EE-A29Q	5.56164	1	0.883298	low
TCGA-D3-A8GJ	20.1151	0	0.905112	high
TCGA-WE-AA9Y	1.0137	0	0.898058	low
TCGA-EB-A44R	0.863014	1	2.43762	high
TCGA-FS-A1Z4	2.33973	1	0.880884	low
TCGA-BF-AAOU	1.30411	0	0.894503	low
TCGA-BF-AAP6	0.890411	0	0.888112	low
TCGA-D9-A148	12.6274	0	1.15109	high
TCGA-EB-A57M	1.29315	1	0.994898	high
TCGA-FS-A1ZF	1.28767	1	0.876621	low
TCGA-ER-A3ET	7.75068	1	1.12655	high
TCGA-BF-AAP0	1.24384	0	0.933574	high
TCGA-FR-A8YD	3.02192	1	0.980209	high
TCGA-D3-A1Q1	1.38082	1	1.00122	high
TCGA-FW-A3I3	1.45479	0	1.46172	high
TCGA-EB-A299	1.03562	0	1.86135	high
TCGA-BF-A1PV	0.0383562	0	0.888328	low
TCGA-XV-AB01	1.10411	0	0.887258	low
TCGA-FR-A69P	1.30959	0	0.898549	low
TCGA-EB-A5SH	4.50137	0	1.56227	high
TCGA-EB-A24C	1.73151	0	0.970067	high
TCGA-EE-A17Z	0.720548	1	1.84405	high
TCGA-ER-A1A1	8.75616	0	0.87214	low
TCGA-EE-A185	0.413699	1	1.01006	high
TCGA-EB-A42Z	1.20822	0	0.89356	low
TCGA-Z2-AA3S	8.08219	0	0.86216	low
TCGA-EE-A2A1	9.66301	0	0.894496	low
TCGA-ER-A2NH	3.46301	0	0.869644	low
TCGA-GN-A4U5	3.16712	0	1.2449	high
TCGA-D3-A1Q3	1.38904	1	0.86953	low
TCGA-D3-A3MO	0.778082	1	0.963719	high
TCGA-GF-A2C7	0.0575342	0	1.0141	high
TCGA-EB-A42Y	1.97534	1	0.911741	high
TCGA-FW-A3TV	1.12603	0	0.890741	low
TCGA-EB-A5SG	5.68767	0	0.873616	low
TCGA-EE-A20B	11.1507	0	0.883891	low
TCGA-FW-A5DX	1.75342	0	1.09521	high
TCGA-BF-A1PX	0.772603	1	1.39821	high
TCGA-FS-A4FB	2.2274	1	0.888408	low
TCGA-EE-A2MG	8.6	1	0.879029	low
TCGA-FS-A1ZY	2.25753	1	0.902487	high
TCGA-DA-A1IB	3.38356	1	0.886698	low
TCGA-EB-A4IQ	1.74247	1	1.57904	high
TCGA-EB-A5VV	0.586301	0	0.867128	low
TCGA-RP-A690	0.0164384	0	0.982291	high
TCGA-D3-A2J6	3.61918	1	1.06148	high
TCGA-D9-A1JX	0.591781	1	0.864217	low
TCGA-EE-A2GE	14.4822	0	0.936137	high
TCGA-ER-A3ES	20.5863	1	0.90495	high
TCGA-EB-A551	1.61644	0	0.866838	low
TCGA-GN-A265	8.07671	0	0.905348	high
TCGA-EB-A5KH	1.69589	1	0.924176	high
TCGA-FS-A1YY	19.0493	1	0.899947	high
TCGA-WE-A8K1	4.08767	0	0.913912	high
TCGA-EB-A82C	0.0465753	0	0.917772	high
TCGA-EE-A2GL	6.63836	0	0.882822	low
TCGA-BF-A1PU	1.06027	0	0.974785	high
TCGA-D3-A51N	1.88493	0	0.876203	low
TCGA-EE-A2MK	15.0329	0	0.875676	low
TCGA-EE-A29A	5.27945	1	0.914725	high
TCGA-EB-A6QZ	0.964384	1	0.89296	low
TCGA-HR-A5NC	0	0	1.10661	high
TCGA-HR-A2OH	5.49041	1	0.881262	low
TCGA-D9-A3Z3	1.85753	0	1.06609	high
TCGA-GN-A264	9.8274	1	0.869621	low
TCGA-WE-A8JZ	2.00274	0	0.876769	low
TCGA-ER-A19L	10.9589	1	0.865681	low
TCGA-FS-A1ZR	0.950685	1	0.908909	high
TCGA-EE-A2MN	3.96164	1	0.8836	low
TCGA-BF-A5ER	0.89589	0	0.981212	high
TCGA-ER-A19W	12.3479	1	0.871815	low
TCGA-EE-A29G	6.00548	1	4.14357	high
TCGA-D3-A2JK	1.00822	1	0.906019	high
TCGA-D9-A149	4.55616	0	0.865107	low
TCGA-EE-A17Y	2.26849	1	1.03337	high
TCGA-BF-A3DJ	1.27123	0	0.952545	high
TCGA-FS-A1Z7	0.649315	1	0.913299	high
TCGA-EB-A44P	2.03014	0	0.880344	low
TCGA-D3-A1Q8	2.33973	1	0.909678	high
TCGA-D3-A8GS	9.76438	1	0.863734	low
TCGA-EB-A5SF	1.01096	1	2.04899	high
TCGA-D3-A8GE	2.20274	0	0.895423	low
TCGA-EE-A2M8	1.64658	1	0.872488	low
TCGA-HR-A2OG	0.0191781	0	0.889911	low
TCGA-BF-A5EP	0.917808	0	0.899948	high
TCGA-GF-A4EO	1.61918	0	0.864162	low
TCGA-FS-A1ZD	4.46027	1	0.983558	high
TCGA-YG-AA3P	1.20274	0	1.18609	high
TCGA-ER-A19J	0.536986	1	0.884962	low
TCGA-FR-A7U8	2.32055	0	0.937746	high
TCGA-ER-A19C	4.07397	1	0.906196	high
TCGA-D3-A2J9	1.98082	1	0.868051	low
TCGA-EE-A2MQ	3.60274	1	0.87059	low
TCGA-ER-A199	0.764384	1	0.86393	low
TCGA-EB-A85I	0.991781	0	0.973955	high
TCGA-GN-A9SD	4.95068	1	0.867863	low
TCGA-EE-A2ME	8.60548	1	0.877561	low
TCGA-D3-A5GT	1.33425	0	0.959314	high
TCGA-ER-A2NG	4.08219	1	0.934741	high
TCGA-D9-A4Z6	1.53699	1	1.61055	high
TCGA-EB-A6L9	3.03836	0	0.889324	low
TCGA-XV-A9W5	1.07397	0	0.961207	high
TCGA-WE-A8ZY	4.12603	1	0.871981	low
TCGA-ER-A2NB	2.34795	1	3.33017	high
TCGA-FR-A7UA	3.18904	0	0.914229	high
TCGA-FS-A4F8	14.5699	1	0.869672	low
TCGA-FW-A3TU	4.63288	1	0.951758	high
TCGA-D3-A8GQ	2.42192	1	1.42224	high
TCGA-EB-A41B	0.79726	0	0.890789	low
TCGA-ER-A193	2.61644	1	0.893729	low
TCGA-EB-A5UM	2.13425	0	0.976824	high
TCGA-D3-A2JH	3.50685	0	0.874851	low
TCGA-FS-A1ZW	4.12329	0	0.862544	low
TCGA-EE-A2GS	6.76712	1	0.869615	low
TCGA-EE-A2MI	17.0548	1	0.872735	low
TCGA-ER-A19E	1.08493	1	0.925452	high
TCGA-D3-A2JA	9.6274	0	0.919783	high
TCGA-BF-AAP7	0.871233	0	0.984858	high
TCGA-EE-A2M5	1.80548	1	0.866562	low
TCGA-D3-A8GV	13.9753	1	0.870555	low
TCGA-EB-A4XL	2.12877	0	1.10189	high
TCGA-EB-A3XB	2.18082	0	0.884025	low
TCGA-ER-A194	3.70959	1	1.18864	high
TCGA-GF-A6C9	1.31507	0	0.874031	low
TCGA-EB-A5UL	2.4411	0	0.886754	low
TCGA-EB-A3Y7	0.893151	1	1.13811	high
TCGA-EE-A3JD	2.27945	1	0.861536	low
TCGA-WE-A8K4	1.68219	0	0.906743	high
TCGA-D9-A6EA	2.09863	0	0.893415	low
TCGA-WE-A8ZO	5.87671	0	0.863452	low
TCGA-3N-A9WD	1.08219	1	0.905959	high
TCGA-EB-A3Y6	0.345205	0	0.92892	high
TCGA-ER-A19F	2.19726	1	0.864694	low
TCGA-EB-A5UN	4.90959	0	0.86221	low
TCGA-WE-A8ZX	2.98356	0	0.894981	low
TCGA-Z2-AA3V	1.33151	0	3.72622	high
TCGA-EE-A29L	0.216438	1	0.873548	low
TCGA-EE-A3AC	5.33699	0	0.865338	low
TCGA-GN-A26C	2.24932	1	0.864177	low
TCGA-EE-A2GD	28.3452	1	0.898622	high
TCGA-DA-A1IA	5.49315	1	0.904469	high
TCGA-EE-A20F	7.63014	0	0.862788	low
TCGA-EE-A29D	1.16438	1	0.876806	low
TCGA-WE-A8K5	5.09589	1	0.874716	low
TCGA-D3-A5GN	11.3123	0	0.880643	low
TCGA-EE-A20H	14.0219	0	0.988136	high
TCGA-FS-A1ZZ	2.25205	1	0.863054	low
TCGA-FS-A4F0	6.48493	0	0.867405	low
TCGA-EE-A2MD	3.93973	1	0.965383	high
TCGA-DA-A1HV	6.38082	0	0.863713	low
TCGA-EB-A6R0	1.66575	1	0.866919	low
TCGA-EE-A2GC	5.61918	0	0.861344	low
TCGA-EE-A3J5	3.07945	1	0.86385	low
TCGA-3N-A9WC	5.53973	0	0.864836	low
TCGA-GN-A4U3	10.1589	0	0.862462	low
TCGA-FS-A1Z3	1.74247	1	0.873817	low
TCGA-YD-A89C	0.575342	0	0.904962	high
TCGA-ER-A19M	5.08767	1	0.86595	low
TCGA-EE-A181	2.81096	1	0.88776	low
TCGA-EE-A3AD	2.39726	1	0.885696	low
TCGA-EE-A3AA	10.3589	0	0.866065	low
TCGA-EE-A2GM	6.29041	0	0.864618	low
TCGA-EB-A3XF	0.761644	0	0.963113	high
TCGA-EE-A29R	1.20548	0	0.913993	high
TCGA-WE-AAA3	1.78356	0	1.00228	high
TCGA-FS-A1ZQ	11.1288	1	0.921355	high
TCGA-EE-A2ML	18.0548	1	0.866948	low
TCGA-DA-A3F8	3.6137	0	0.865657	low
TCGA-D3-A3MR	8.63288	0	0.867562	low
TCGA-GF-A3OT	0.824658	0	0.983094	high
TCGA-DA-A1HY	12.074	0	0.877974	low
TCGA-EE-A3AF	1.15068	1	0.928663	high
TCGA-GN-A4U8	4.07397	0	0.866712	low
TCGA-D3-A1Q6	5.98356	1	1.09363	high
TCGA-D3-A2JD	0.989041	1	1.21089	high
TCGA-IH-A3EA	1.43562	0	0.867658	low
TCGA-ER-A42L	12.4192	0	0.870513	low
TCGA-EE-A29E	5.31507	0	0.89162	low
TCGA-YG-AA3N	0.838356	0	0.946217	high
TCGA-EE-A2MR	11.2	0	0.871984	low
TCGA-D3-A3ML	1.15616	1	0.862306	low
TCGA-EB-A24D	1.76712	0	0.9199	high
TCGA-EE-A3AG	3.46575	1	0.901446	high
TCGA-EE-A2MT	5.93425	0	0.945383	high
TCGA-EE-A2M6	10.7726	0	0.868231	low
TCGA-EE-A2GP	1.1589	1	0.903217	high
TCGA-EE-A2GN	8.50959	1	0.920614	high
TCGA-D3-A1QA	7.57534	0	0.927681	high
TCGA-BF-A5EQ	0.884932	0	0.897594	low
TCGA-EE-A2GT	3.73973	0	0.865274	low
TCGA-FS-A4F9	2.83562	0	0.933956	high
TCGA-EB-A431	1.55616	0	1.00901	high
TCGA-FR-A3R1	1.87671	0	0.865734	low
TCGA-W3-AA1R	9.25753	1	1.0656	high
TCGA-D3-A3MV	3.77534	0	0.880522	low
TCGA-BF-A3DL	2.10685	0	0.898566	high
TCGA-EE-A29S	5.10685	1	0.881484	low
TCGA-EE-A2GI	4.06027	0	0.87499	low
TCGA-GF-A6C8	0.169863	0	0.863976	low
TCGA-DA-A960	2.20274	0	0.870327	low
TCGA-EB-A4IS	2.12055	0	0.910752	high
TCGA-W3-AA21	8.75342	1	0.938252	high
TCGA-FS-A1ZA	2.30959	1	0.876869	low
TCGA-W3-AA1W	18.263	0	0.863838	low
TCGA-GN-A263	1.27945	1	12.9532	high
TCGA-EE-A2GB	4.93973	0	0.883562	low
TCGA-DA-A1I7	7.40548	0	0.89468	low
TCGA-DA-A1I1	18.5425	0	0.889522	low
TCGA-D3-A3C8	3.86027	0	0.880873	low
TCGA-EE-A3J7	5.33973	0	0.87906	low
TCGA-EB-A85J	0.986301	0	0.969717	high
TCGA-EB-A6QY	1.04658	0	2.15481	high
TCGA-D3-A1QB	7.97808	0	1.83757	high
TCGA-WE-A8ZT	0.983562	0	0.880681	low
TCGA-DA-A95Y	1.17808	1	2.2298	high
TCGA-DA-A1I5	11.2521	0	0.900321	high
TCGA-BF-AAP4	0.917808	0	1.04174	high
TCGA-D3-A8GB	2.56986	1	1.18457	high
TCGA-EB-A553	0.619178	0	0.944767	high
TCGA-EE-A29B	7.09041	1	0.956881	high
TCGA-BF-A1Q0	2.27671	0	0.890774	low
TCGA-EB-A5FP	1.24384	1	1.39698	high
TCGA-D3-A2JF	5.1726	0	0.867053	low
TCGA-D9-A1JW	0.30411	0	0.885451	low
TCGA-BF-AAOX	1.21644	0	0.949172	high
TCGA-EE-A29T	30.8274	0	0.872993	low
TCGA-FR-A728	1.59726	0	0.955592	high
TCGA-EB-A41A	0	0	0.895545	low
TCGA-GN-A267	5.36986	1	0.973682	high
TCGA-FS-A4F5	2.39452	1	0.871183	low
TCGA-EE-A2MS	13.5397	0	1.37124	high
TCGA-EE-A2MC	5.12603	1	0.964351	high
TCGA-D3-A51T	2.2411	0	0.862687	low
TCGA-W3-A824	19.0137	0	0.872856	low
TCGA-W3-AA1Q	5.75616	1	0.864943	low
TCGA-FR-A7U9	1.56438	0	0.91079	high
TCGA-GN-A268	5.23288	1	0.880212	low
TCGA-EE-A3JA	4.43288	1	0.864583	low
TCGA-ER-A19K	1.28493	1	2.33481	high
TCGA-W3-A828	10.0904	1	1.56345	high
TCGA-RP-A693	0.0273973	0	0.863055	low
TCGA-YG-AA3O	3.16164	1	0.903857	high
TCGA-FR-A729	18.4	0	0.898131	low
TCGA-D3-A8GC	6.63288	1	0.864181	low
TCGA-FR-A8YC	2.90137	1	0.866445	low
TCGA-D3-A2J7	8.59178	1	0.881163	low
TCGA-BF-AAP1	1.12055	0	0.904652	high
TCGA-D9-A3Z1	1.28219	1	1.03343	high
TCGA-D3-A2JO	5.50685	0	0.903892	high
TCGA-EB-A51B	2.55068	0	0.889057	low
TCGA-EE-A2GU	7.90137	0	0.976464	high
TCGA-GN-A266	0.843836	1	0.885315	low
TCGA-EE-A3JB	16.8164	0	0.907981	high
TCGA-D3-A5GU	10.4329	0	0.876011	low
TCGA-ER-A198	4.23014	1	0.865542	low
TCGA-ER-A3PL	2.76712	0	0.875641	low
TCGA-EE-A2MJ	8.01918	1	0.878029	low
TCGA-BF-A3DM	1.64658	0	0.89548	low
TCGA-FR-A3YN	7.74795	0	0.861113	low
TCGA-D3-A8GL	7.4274	1	0.863711	low
TCGA-D3-A2J8	5.45753	1	0.870915	low
TCGA-EE-A2GR	3.56438	1	0.86403	low
TCGA-EE-A29M	4.73699	0	0.904758	high
TCGA-EE-A3AB	10.2274	0	0.875329	low
TCGA-D9-A6EC	6.46301	0	0.91209	high
TCGA-EE-A2MU	4.43836	0	0.888881	low
TCGA-DA-A1IC	5.67397	1	0.884023	low
TCGA-D3-A8GP	12.7068	0	0.870332	low
TCGA-D3-A5GL	10.4822	0	0.90373	high
TCGA-EB-A3XC	1.78082	0	1.3795	high
TCGA-EE-A3JI	12.7342	1	0.866562	low
TCGA-EE-A184	5.67945	1	0.877535	low
TCGA-GN-A4U4	3.27945	0	0.864072	low
TCGA-RP-A694	0.0575342	0	0.86487	low
TCGA-QB-A6FS	0.60274	0	0.873975	low
TCGA-D3-A5GO	11.4932	0	0.863537	low
TCGA-W3-A825	5.25205	1	1.98014	high
TCGA-QB-AA9O	1.50411	1	1.07932	high
TCGA-D9-A4Z3	1.38356	0	0.869669	low
TCGA-BF-AAP2	1.10959	0	0.926778	high
TCGA-EE-A180	7.91507	1	0.881555	low
TCGA-DA-A1HW	3.00274	1	0.90051	high
TCGA-Z2-A8RT	2.29863	0	0.867286	low
TCGA-DA-A95Z	1.08493	0	0.943825	high
TCGA-BF-A5ES	1.34247	0	0.873746	low
TCGA-ER-A2NC	3.65205	1	4.03135	high
TCGA-WE-AAA0	3.36712	0	0.881471	low
TCGA-EE-A29V	2.15616	1	1.42139	high
TCGA-FR-A726	0	0	1.07165	high
TCGA-DA-A1I0	1.69863	1	0.963618	high
TCGA-GN-A8LK	4.17534	1	0.926533	high
TCGA-ER-A19N	3.67397	1	0.869711	low
TCGA-EE-A3J4	10.6	1	0.863177	low
TCGA-W3-AA1O	0.334247	1	0.905072	high
TCGA-DA-A95X	6.16164	0	0.86716	low
TCGA-D3-A51R	5.31781	0	1.28244	high
TCGA-D3-A3MU	3.31233	0	0.890778	low
TCGA-FS-A1ZC	29.7808	1	0.901171	high
TCGA-EE-A3AH	11.5671	1	0.88612	low
TCGA-EE-A2A0	3.90137	1	0.90026	high
TCGA-ER-A19G	25.1726	0	0.863485	low
TCGA-D3-A51J	12.0932	0	0.868952	low
TCGA-D3-A8GM	8.92877	1	1.06639	high
TCGA-OD-A75X	24.8247	1	0.871049	low
TCGA-FS-A4FC	4.53425	1	0.892566	low
TCGA-EE-A182	1.22466	1	1.16241	high
TCGA-BF-A5EO	1.92603	0	1.02817	high
TCGA-EE-A29C	6.58082	1	1.22781	high
TCGA-GN-A262	11.6575	0	0.880022	low
TCGA-W3-AA1V	3.50685	1	1.18301	high
TCGA-FW-A3R5	3.07945	0	0.90343	high
TCGA-FS-A1ZK	1.99452	1	0.935787	high
TCGA-D3-A8GK	14.1836	0	0.897612	low
TCGA-EE-A2GJ	6.21918	0	0.860946	low
TCGA-D3-A3C7	3.91507	0	0.899279	high
TCGA-EE-A2MF	22.3945	1	0.860338	low
TCGA-EE-A29N	1.55068	1	0.869066	low
TCGA-ER-A19D	1.04932	1	1.21081	high
TCGA-EE-A2MM	13.9918	0	0.861235	low
TCGA-EE-A2GO	10.5671	0	0.875063	low
TCGA-FS-A1ZP	6.2274	1	0.993618	high
TCGA-EE-A17X	2.48493	1	6.61965	high
TCGA-D3-A5GS	1.51507	0	0.866795	low
TCGA-FS-A4FD	6.72329	1	1.02566	high
TCGA-EE-A2A2	4.96986	0	0.861983	low
TCGA-D3-A8GI	4.87671	1	0.917911	high
TCGA-YD-A9TA	4.09863	0	0.898169	low
TCGA-EB-A44O	0.221918	0	1.23457	high
